# Supplementary material for: 1′-(1,3-Diphenyl-1H-pyrazol-4-yl)-2′,3′,5′,6′,7′,7a’-hexa­hydro-1′H-di­spiro­[ace­naphthyl­ene-1,3′-pyrrolizine-2′,3′′-chromane]-2,4′′(1H)-dione
Source: Acta Crystallogr Sect E Struct Rep Online. 2013 Apr 13;69(Pt 5):o711. doi: 10.1107/S1600536813009562 (PMC3648244; doi:10.1107/S1600536813009562)
Supplement: Supplementary file 1 [file e-69-0o711-sup1.cif]

##############################################################################
#                                                                            #
# This CIF contains the data in a paper accepted for publication in          #
# Acta Crystallographica Section E. It conforms to the requirements of       #
# Notes for Authors for Acta Crystallographica Section E, and has been       #
# peer reviewed under the auspices of the IUCr Commission on Journals.       #
#                                                                            #
# Full details of the Crystallographic Information File format               #
# are given in the paper "The Crystallographic Information File (CIF):       #
# a New Standard Archive File for Crystallography" by S. R. Hall, F. H.      #
# Allen and I. D. Brown [Acta Cryst. (1991), A47, 655-685].                  #
#                                                                            #
# The current version of the core CIF dictionary is obtainable from          #
# ftp://ftp.iucr.org/pub/cif_core.dic.                                       #
#                                                                            #
# Software is freely available for graphical display of the structure(s)     #
# in this CIF. For information consult the CIF software page                 #
# http://www.iucr.org/resources/cif/software.                                #
#                                                                            #
# This file may be used for bona fide research purposes within the           #
# scientific community so long as proper attribution is given to the journal # 
# article from which it was obtained.                                        #
#                                                                            #
##############################################################################
data_global
_audit_creation_method     'SHELXL97'
_journal_date_recd_electronic     2013-02-27
_journal_date_accepted     2013-04-08
_journal_name_full     'Acta Crystallographica, Section E'
_journal_year     2013
_journal_volume     69
_journal_issue      5
_journal_page_first     o711
_journal_page_last     o711
_journal_paper_category     QO
_journal_paper_doi     10.1107/S1600536813009562
_journal_coeditor_code     RK2396
_publ_contact_author_name     'K. Sethusankar'
_publ_contact_author_address
;
   Department of Physics
   RKM Vivekananda College (Autonomous)
   Chennai 600 004
   India
;
_publ_contact_author_email     'ksethusankar@yahoo.co.in'
_publ_contact_author_fax     '044 091 2499 3057'
_publ_contact_author_phone     '044 091 24484170'
_publ_section_title
;\
1'-(1,3-Diphenyl-1<i>H</i>-pyrazol-4-yl)-2',3',5',6',7',7a'-hexahydro-\
1'<i>H</i>-dispiro[acenaphthylene-1,3'-pyrrolizine-2',3''-chromane]-2,\
4''(1<i>H</i>)-dione
;
loop_
    _publ_author_name
    _publ_author_address
    'G. Jagadeesan'
;
Department of Physics
Meenakshi College of Engineering
West K.K. Nagar
Chennai 600 078
India
;
    'D. Kathirvelan'
;
Industrial Chemistry Lab
Central Leather Research Institute
Adyar
Chennai 600 020
India
;
    'J. Haribabu'
;
Industrial Chemistry Lab
Central Leather Research Institute
Adyar
Chennai 600 020
India
;
    'B. S. R. Reddy'
;
Industrial Chemistry Lab
Central Leather Research Institute
Adyar
Chennai 600 020
India
;
    'K. Sethusankar'
;
Department of Physics
RKM Vivekananda College (Autonomous)
Chennai 600 004
India
;
data_I
_audit_creation_method     'SHELXL97'
_chemical_name_systematic
;\
1'-(1,3-Diphenyl-1<i>H</i>-pyrazol-4-yl)-2',3',5',6',7',7a'-hexahydro-\
1'<i>H</i>-dispiro[acenaphthylene-1,3'-pyrrolizine-2',3''-chromane]-2,\
4''(1<i>H</i>)-dione
;
_chemical_name_common     ?
_chemical_formula_moiety     'C41 H31 N3 O3'
_chemical_formula_sum     'C41 H31 N3 O3'
_chemical_formula_iupac     'C41 H31 N3 O3'
_chemical_formula_weight     613.69
_chemical_melting_point     ?
_symmetry_cell_setting     triclinic
_symmetry_space_group_name_H-M     'P -1'
_symmetry_space_group_name_Hall     '-P 1'
loop_
    _symmetry_equiv_pos_as_xyz
    'x, y, z'
    '-x, -y, -z'
_cell_length_a     10.0183(4)
_cell_length_b     12.7374(5)
_cell_length_c     13.2489(5)
_cell_angle_alpha     114.365(2)
_cell_angle_beta     96.960(2)
_cell_angle_gamma     92.281(2)
_cell_volume     1521.17(11)
_cell_formula_units_Z     2
_cell_measurement_reflns_used     9207
_cell_measurement_theta_min     2.06
_cell_measurement_theta_max     30.93
_cell_measurement_temperature     295(2)
_exptl_crystal_description     'block'
_exptl_crystal_colour     'colourless'
_exptl_crystal_size_max     0.30
_exptl_crystal_size_mid     0.25
_exptl_crystal_size_min     0.20
_exptl_crystal_density_diffrn     1.340
_exptl_crystal_density_meas     ?
_exptl_crystal_density_method     'not measured'
_exptl_crystal_F_000     644
_exptl_absorpt_coefficient_mu     0.085
_exptl_absorpt_correction_type     multi-scan
_exptl_absorpt_process_details     '(<i>SADABS</i>; Bruker, 2008)'
_exptl_absorpt_correction_T_min     0.9749
_exptl_absorpt_correction_T_max     0.9832
_exptl_special_details     ?
_diffrn_ambient_temperature     295(2)
_diffrn_radiation_type     'MoK\a'
_diffrn_radiation_wavelength     0.71073
_diffrn_radiation_source     'fine--focus sealed tube'
_diffrn_radiation_monochromator     'graphite'
_diffrn_measurement_device_type     'Bruker Kappa APEXII CCD'
_diffrn_measurement_method     '\w scans'
_diffrn_detector_area_resol_mean     ?
_diffrn_reflns_number     32812
_diffrn_reflns_av_R_equivalents     0.0356
_diffrn_reflns_av_sigmaI/netI     0.0479
_diffrn_reflns_theta_min     2.06
_diffrn_reflns_theta_max     30.93
_diffrn_reflns_theta_full     25.00
_diffrn_measured_fraction_theta_max     0.954
_diffrn_measured_fraction_theta_full     0.988
_diffrn_reflns_limit_h_min     -14
_diffrn_reflns_limit_h_max     14
_diffrn_reflns_limit_k_min     -18
_diffrn_reflns_limit_k_max     17
_diffrn_reflns_limit_l_min     -19
_diffrn_reflns_limit_l_max     18
_diffrn_standards_number     ?
_diffrn_standards_interval_count     ?
_diffrn_standards_interval_time     ?
_diffrn_standards_decay_%     ?
_refine_special_details
;
 Refinement of <i>F</i>^2^ against ALL reflections. The weighted
 <i>R</i>--factor <i>wR</i> and goodness of fit <i>S</i> are based on
 <i>F</i>^2^, conventional <i>R</i>--factors <i>R</i> are based on <i>F</i>,
 with <i>F</i> set to zero for negative <i>F</i>^2^. The threshold expression
 of <i>F</i>^2^ > \s(<i>F</i>^2^) is used only for calculating
 <i>R</i>--factors(gt) <i>etc</i>. and is not relevant to the choice of
 reflections for refinement. <i>R</i>--factors based on <i>F</i>^2^ are
 statistically about twice as large as those based on <i>F</i>, and
 <i>R</i>--factors based on ALL data will be even larger.
;
_reflns_number_total     9207
_reflns_number_gt     5094
_reflns_threshold_expression     I>2\s(I)
_refine_ls_structure_factor_coef     Fsqd
_refine_ls_matrix_type     full
_refine_ls_R_factor_all     0.1144
_refine_ls_R_factor_gt     0.0546
_refine_ls_wR_factor_gt     0.1291
_refine_ls_wR_factor_ref     0.1655
_refine_ls_goodness_of_fit_ref     1.005
_refine_ls_restrained_S_all     1.005
_refine_ls_number_reflns     9207
_refine_ls_number_parameters     424
_refine_ls_number_restraints     0
_refine_ls_hydrogen_treatment     constr
_refine_ls_weighting_scheme     calc
_refine_ls_weighting_details
         'calc w=1/[\s^2^(Fo^2^)+(0.0652P)^2^+0.4938P] where P=(Fo^2^+2Fc^2^)/3'
_atom_sites_solution_hydrogens     geom
_atom_sites_solution_primary     direct
_atom_sites_solution_secondary     difmap
_refine_ls_shift/su_max     0.000
_refine_ls_shift/su_mean     0.000
_refine_diff_density_max     0.464
_refine_diff_density_min     -0.319
_refine_ls_extinction_method     ?
_refine_ls_extinction_coef     ?
loop_
    _atom_type_symbol
    _atom_type_description
    _atom_type_scat_dispersion_real
    _atom_type_scat_dispersion_imag
    _atom_type_scat_source
    'C' 'C' 0.0033 0.0016
                         'International Tables Vol C Tables 4.2.6.8 and 6.1.1.4'
    'H' 'H' 0.0000 0.0000
                         'International Tables Vol C Tables 4.2.6.8 and 6.1.1.4'
    'N' 'N' 0.0061 0.0033
                         'International Tables Vol C Tables 4.2.6.8 and 6.1.1.4'
    'O' 'O' 0.0106 0.0060
                         'International Tables Vol C Tables 4.2.6.8 and 6.1.1.4'
_computing_data_collection     '<i>APEX2</i> (Bruker, 2008)'
_computing_cell_refinement     '<i>SAINT</i> (Bruker, 2008)'
_computing_data_reduction     '<i>SAINT</i> (Bruker, 2008)'
_computing_structure_solution     '<i>SHELXS97</i> (Sheldrick, 2008)'
_computing_structure_refinement     '<i>SHELXL97</i> (Sheldrick, 2008)'
_computing_molecular_graphics     '<i>ORTEP-3 for Windows</i> (Farrugia, 2012)'
_computing_publication_material
             '<i>SHELXL97</i> (Sheldrick, 2008)  and <i>PLATON</i> (Spek, 2009)'
loop_
    _atom_site_type_symbol
    _atom_site_label
    _atom_site_fract_x
    _atom_site_fract_y
    _atom_site_fract_z
    _atom_site_U_iso_or_equiv
    _atom_site_adp_type
    _atom_site_calc_flag
    _atom_site_refinement_flags
    _atom_site_occupancy
    _atom_site_symmetry_multiplicity
    _atom_site_disorder_assembly
    _atom_site_disorder_group
    C C1 -0.1153(2) 0.41978(18) 0.78887(17) 0.0533(5) Uani d . 1 1 . .
    H H1 -0.0616 0.4537 0.7557 0.064 Uiso calc R 1 1 . .
    C C2 -0.1402(3) 0.4823(2) 0.89637(18) 0.0632(6) Uani d . 1 1 . .
    H H2 -0.1034 0.5590 0.9355 0.076 Uiso calc R 1 1 . .
    C C3 -0.2181(3) 0.4336(2) 0.94646(19) 0.0736(7) Uani d . 1 1 . .
    H H3 -0.2341 0.4764 1.0193 0.088 Uiso calc R 1 1 . .
    C C4 -0.2722(3) 0.3214(2) 0.8885(2) 0.0794(8) Uani d . 1 1 . .
    H H4 -0.3255 0.2880 0.9223 0.095 Uiso calc R 1 1 . .
    C C5 -0.2492(3) 0.2568(2) 0.78067(18) 0.0643(6) Uani d . 1 1 . .
    H H5 -0.2865 0.1803 0.7420 0.077 Uiso calc R 1 1 . .
    C C6 -0.1705(2) 0.30644(16) 0.73071(15) 0.0437(4) Uani d . 1 1 . .
    C C7 -0.09357(19) 0.27729(16) 0.54960(15) 0.0425(4) Uani d . 1 1 . .
    H H7 -0.0573 0.3524 0.5680 0.051 Uiso calc R 1 1 . .
    C C8 -0.10027(17) 0.18514(15) 0.44788(14) 0.0372(4) Uani d . 1 1 . .
    C C9 -0.16394(18) 0.09198(15) 0.46325(15) 0.0403(4) Uani d . 1 1 . .
    C C10 -0.20193(19) -0.02968(16) 0.38356(15) 0.0428(4) Uani d . 1 1 . .
    C C11 -0.1185(2) -0.09176(17) 0.30846(17) 0.0525(5) Uani d . 1 1 . .
    H H11 -0.0359 -0.0560 0.3081 0.063 Uiso calc R 1 1 . .
    C C12 -0.1555(3) -0.20514(19) 0.2345(2) 0.0686(6) Uani d . 1 1 . .
    H H12 -0.0981 -0.2455 0.1847 0.082 Uiso calc R 1 1 . .
    C C13 -0.2772(3) -0.2589(2) 0.2341(2) 0.0758(7) Uani d . 1 1 . .
    H H13 -0.3030 -0.3354 0.1834 0.091 Uiso calc R 1 1 . .
    C C14 -0.3603(3) -0.1999(2) 0.3083(2) 0.0711(7) Uani d . 1 1 . .
    H H14 -0.4423 -0.2368 0.3084 0.085 Uiso calc R 1 1 . .
    C C15 -0.3240(2) -0.08581(18) 0.38343(18) 0.0553(5) Uani d . 1 1 . .
    H H15 -0.3811 -0.0466 0.4339 0.066 Uiso calc R 1 1 . .
    C C16 -0.06665(17) 0.18964(14) 0.34183(13) 0.0349(4) Uani d . 1 1 . .
    H H16 -0.1214 0.1255 0.2785 0.042 Uiso calc R 1 1 . .
    C C17 0.08327(16) 0.18237(13) 0.32134(13) 0.0320(3) Uani d . 1 1 . .
    C C18 0.11508(16) 0.29091(13) 0.29340(13) 0.0323(3) Uani d . 1 1 . .
    C C19 -0.0864(2) 0.2779(2) 0.15276(16) 0.0521(5) Uani d . 1 1 . .
    H H19A -0.0823 0.1948 0.1179 0.063 Uiso calc R 1 1 . .
    H H19B -0.0498 0.3122 0.1075 0.063 Uiso calc R 1 1 . .
    C C20 -0.2280(2) 0.3075(3) 0.1699(2) 0.0799(8) Uani d . 1 1 . .
    H H20A -0.2928 0.2529 0.1082 0.096 Uiso calc R 1 1 . .
    H H20B -0.2389 0.3849 0.1752 0.096 Uiso calc R 1 1 . .
    C C21 -0.2478(2) 0.3008(2) 0.27781(18) 0.0551(5) Uani d . 1 1 . .
    H H21A -0.3012 0.2294 0.2632 0.066 Uiso calc R 1 1 . .
    H H21B -0.2932 0.3657 0.3235 0.066 Uiso calc R 1 1 . .
    C C22 -0.10583(17) 0.30447(15) 0.33630(14) 0.0374(4) Uani d . 1 1 . .
    H H22 -0.0921 0.3673 0.4120 0.045 Uiso calc R 1 1 . .
    C C23 0.10449(18) 0.07340(14) 0.22056(14) 0.0366(4) Uani d . 1 1 . .
    C C24 0.24610(18) 0.04615(14) 0.21767(15) 0.0396(4) Uani d . 1 1 . .
    C C25 0.2856(2) -0.03313(16) 0.11913(18) 0.0526(5) Uani d . 1 1 . .
    H H25 0.2201 -0.0770 0.0582 0.063 Uiso calc R 1 1 . .
    C C26 0.4192(2) -0.04729(19) 0.1109(2) 0.0639(6) Uani d . 1 1 . .
    H H26 0.4444 -0.0996 0.0445 0.077 Uiso calc R 1 1 . .
    C C27 0.5164(2) 0.0169(2) 0.2020(2) 0.0649(6) Uani d . 1 1 . .
    H H27 0.6071 0.0071 0.1965 0.078 Uiso calc R 1 1 . .
    C C28 0.4813(2) 0.09427(18) 0.29976(19) 0.0547(5) Uani d . 1 1 . .
    H H28 0.5475 0.1365 0.3607 0.066 Uiso calc R 1 1 . .
    C C29 0.34599(19) 0.10968(15) 0.30785(16) 0.0416(4) Uani d . 1 1 . .
    C C30 0.17775(17) 0.18192(15) 0.42002(14) 0.0383(4) Uani d . 1 1 . .
    H H30A 0.1633 0.2464 0.4882 0.046 Uiso calc R 1 1 . .
    H H30B 0.1568 0.1109 0.4280 0.046 Uiso calc R 1 1 . .
    C C31 0.20696(17) 0.28246(14) 0.20732(14) 0.0349(4) Uani d . 1 1 . .
    C C32 0.2028(2) 0.21023(16) 0.09670(15) 0.0429(4) Uani d . 1 1 . .
    H H32 0.1360 0.1485 0.0607 0.051 Uiso calc R 1 1 . .
    C C33 0.3023(2) 0.23111(19) 0.03788(17) 0.0535(5) Uani d . 1 1 . .
    H H33 0.3003 0.1810 -0.0370 0.064 Uiso calc R 1 1 . .
    C C34 0.4005(2) 0.3215(2) 0.0865(2) 0.0577(6) Uani d . 1 1 . .
    H H34 0.4637 0.3320 0.0447 0.069 Uiso calc R 1 1 . .
    C C35 0.40668(19) 0.39868(17) 0.19933(18) 0.0481(5) Uani d . 1 1 . .
    C C36 0.4972(2) 0.4997(2) 0.2628(2) 0.0623(6) Uani d . 1 1 . .
    H H36 0.5643 0.5191 0.2290 0.075 Uiso calc R 1 1 . .
    C C37 0.4887(2) 0.5686(2) 0.3713(2) 0.0659(6) Uani d . 1 1 . .
    H H37 0.5504 0.6338 0.4099 0.079 Uiso calc R 1 1 . .
    C C38 0.3901(2) 0.54461(17) 0.42660(18) 0.0534(5) Uani d . 1 1 . .
    H H38 0.3850 0.5931 0.5008 0.064 Uiso calc R 1 1 . .
    C C39 0.30067(18) 0.44744(14) 0.36843(15) 0.0393(4) Uani d . 1 1 . .
    C C40 0.18767(18) 0.39757(14) 0.40065(14) 0.0373(4) Uani d . 1 1 . .
    C C41 0.30899(17) 0.37581(15) 0.25702(15) 0.0379(4) Uani d . 1 1 . .
    N N1 -0.14891(16) 0.24040(13) 0.61905(12) 0.0436(4) Uani d . 1 1 . .
    N N2 -0.19339(16) 0.12621(14) 0.56655(13) 0.0459(4) Uani d . 1 1 . .
    N N3 -0.01547(14) 0.32956(12) 0.26812(11) 0.0361(3) Uani d . 1 1 . .
    O O1 0.31681(12) 0.19063(11) 0.40564(10) 0.0439(3) Uani d . 1 1 . .
    O O2 0.01396(13) 0.01606(11) 0.14478(11) 0.0511(3) Uani d . 1 1 . .
    O O3 0.15203(14) 0.43234(11) 0.49191(10) 0.0507(3) Uani d . 1 1 . .
loop_
    _atom_site_aniso_label
    _atom_site_aniso_U_11
    _atom_site_aniso_U_22
    _atom_site_aniso_U_33
    _atom_site_aniso_U_12
    _atom_site_aniso_U_13
    _atom_site_aniso_U_23
    C1 0.0621(14) 0.0563(12) 0.0474(11) 0.0030(10) 0.0128(10) 0.0266(10)
    C2 0.0849(17) 0.0556(12) 0.0506(12) 0.0100(12) 0.0129(11) 0.0230(10)
    C3 0.114(2) 0.0691(15) 0.0485(13) 0.0231(15) 0.0335(13) 0.0283(12)
    C4 0.116(2) 0.0733(16) 0.0641(15) 0.0083(15) 0.0459(15) 0.0349(13)
    C5 0.0867(18) 0.0577(13) 0.0539(13) -0.0010(12) 0.0277(12) 0.0251(11)
    C6 0.0486(11) 0.0510(10) 0.0398(10) 0.0086(9) 0.0115(8) 0.0256(8)
    C7 0.0453(11) 0.0444(9) 0.0410(10) -0.0028(8) 0.0108(8) 0.0206(8)
    C8 0.0335(9) 0.0406(9) 0.0402(9) -0.0006(7) 0.0071(7) 0.0199(8)
    C9 0.0357(10) 0.0462(10) 0.0434(10) -0.0006(8) 0.0047(7) 0.0240(8)
    C10 0.0451(11) 0.0427(9) 0.0462(10) -0.0039(8) -0.0006(8) 0.0271(8)
    C11 0.0531(12) 0.0473(11) 0.0598(12) 0.0014(9) 0.0079(10) 0.0257(10)
    C12 0.0844(18) 0.0481(12) 0.0704(15) 0.0061(12) 0.0121(13) 0.0221(11)
    C13 0.101(2) 0.0458(12) 0.0721(17) -0.0132(13) -0.0039(15) 0.0224(12)
    C14 0.0718(17) 0.0608(14) 0.0816(17) -0.0266(12) -0.0100(13) 0.0397(13)
    C15 0.0515(13) 0.0581(12) 0.0623(13) -0.0097(10) 0.0008(10) 0.0349(11)
    C16 0.0316(9) 0.0373(8) 0.0338(8) -0.0038(7) 0.0047(7) 0.0138(7)
    C17 0.0308(8) 0.0325(8) 0.0314(8) -0.0023(6) 0.0039(6) 0.0130(6)
    C18 0.0326(9) 0.0311(8) 0.0313(8) -0.0018(6) 0.0053(6) 0.0115(6)
    C19 0.0418(11) 0.0764(14) 0.0397(10) 0.0079(10) 0.0046(8) 0.0261(10)
    C20 0.0464(13) 0.139(2) 0.0582(14) 0.0239(15) 0.0082(11) 0.0436(16)
    C21 0.0356(10) 0.0747(14) 0.0698(14) 0.0089(10) 0.0132(9) 0.0431(12)
    C22 0.0356(9) 0.0424(9) 0.0384(9) 0.0043(7) 0.0108(7) 0.0196(7)
    C23 0.0365(9) 0.0325(8) 0.0380(9) -0.0042(7) 0.0036(7) 0.0134(7)
    C24 0.0383(10) 0.0309(8) 0.0479(10) 0.0017(7) 0.0081(8) 0.0147(7)
    C25 0.0514(12) 0.0360(9) 0.0587(12) 0.0037(9) 0.0125(10) 0.0071(9)
    C26 0.0581(14) 0.0501(12) 0.0764(16) 0.0165(11) 0.0256(12) 0.0146(11)
    C27 0.0430(12) 0.0645(14) 0.0887(17) 0.0130(11) 0.0196(12) 0.0304(13)
    C28 0.0371(11) 0.0583(12) 0.0691(14) 0.0038(9) 0.0051(10) 0.0280(11)
    C29 0.0397(10) 0.0383(9) 0.0503(11) 0.0023(8) 0.0063(8) 0.0223(8)
    C30 0.0355(9) 0.0416(9) 0.0383(9) -0.0013(7) 0.0031(7) 0.0184(7)
    C31 0.0345(9) 0.0371(8) 0.0375(9) 0.0032(7) 0.0086(7) 0.0192(7)
    C32 0.0456(11) 0.0431(9) 0.0418(10) 0.0071(8) 0.0134(8) 0.0175(8)
    C33 0.0592(13) 0.0643(13) 0.0472(11) 0.0235(11) 0.0248(10) 0.0276(10)
    C34 0.0461(12) 0.0742(14) 0.0745(15) 0.0148(11) 0.0298(11) 0.0466(13)
    C35 0.0345(10) 0.0578(11) 0.0693(13) 0.0075(9) 0.0144(9) 0.0418(11)
    C36 0.0364(11) 0.0723(15) 0.0976(19) -0.0077(10) 0.0085(11) 0.0565(15)
    C37 0.0494(13) 0.0618(14) 0.0882(18) -0.0205(11) -0.0091(12) 0.0409(14)
    C38 0.0507(12) 0.0460(11) 0.0600(12) -0.0131(9) -0.0089(10) 0.0252(10)
    C39 0.0366(10) 0.0350(8) 0.0466(10) -0.0043(7) -0.0011(7) 0.0200(8)
    C40 0.0390(10) 0.0317(8) 0.0383(9) 0.0005(7) 0.0030(7) 0.0128(7)
    C41 0.0291(9) 0.0408(9) 0.0508(10) 0.0014(7) 0.0051(7) 0.0265(8)
    N1 0.0486(9) 0.0462(8) 0.0400(8) -0.0010(7) 0.0120(7) 0.0212(7)
    N2 0.0475(10) 0.0481(9) 0.0456(9) -0.0044(7) 0.0078(7) 0.0239(7)
    N3 0.0358(8) 0.0411(7) 0.0343(7) 0.0025(6) 0.0074(6) 0.0184(6)
    O1 0.0336(7) 0.0495(7) 0.0429(7) -0.0019(5) -0.0004(5) 0.0160(6)
    O2 0.0429(8) 0.0481(7) 0.0444(7) -0.0081(6) 0.0019(6) 0.0042(6)
    O3 0.0584(9) 0.0435(7) 0.0382(7) -0.0038(6) 0.0090(6) 0.0057(6)
_geom_special_details
;
 All s.u.'s (except the s.u. in the dihedral angle between two l.s. planes)
 are estimated using the full covariance matrix. The cell s.u.'s are taken
 into account individually in the estimation of s.u.'s in distances, angles
 and torsion angles; correlations between s.u.'s in cell parameters are only
 used when they are defined by crystal symmetry. An approximate (isotropic)
 treatment of cell s.u.'s is used for estimating s.u.'s involving l.s. planes.
;
loop_
    _geom_bond_atom_site_label_1
    _geom_bond_atom_site_label_2
    _geom_bond_site_symmetry_2
    _geom_bond_distance
    _geom_bond_publ_flag
    C1 C2 . 1.375(3) ?
    C1 C6 . 1.378(3) ?
    C1 H1 . 0.9300 ?
    C2 C3 . 1.365(3) ?
    C2 H2 . 0.9300 ?
    C3 C4 . 1.362(4) ?
    C3 H3 . 0.9300 ?
    C4 C5 . 1.377(3) ?
    C4 H4 . 0.9300 ?
    C5 C6 . 1.375(3) ?
    C5 H5 . 0.9300 ?
    C6 N1 . 1.417(2) ?
    C7 N1 . 1.354(2) ?
    C7 C8 . 1.366(2) ?
    C7 H7 . 0.9300 ?
    C8 C9 . 1.424(2) ?
    C8 C16 . 1.507(2) ?
    C9 N2 . 1.329(2) ?
    C9 C10 . 1.472(3) ?
    C10 C11 . 1.385(3) ?
    C10 C15 . 1.391(3) ?
    C11 C12 . 1.373(3) ?
    C11 H11 . 0.9300 ?
    C12 C13 . 1.373(4) ?
    C12 H12 . 0.9300 ?
    C13 C14 . 1.366(4) ?
    C13 H13 . 0.9300 ?
    C14 C15 . 1.382(3) ?
    C14 H14 . 0.9300 ?
    C15 H15 . 0.9300 ?
    C16 C22 . 1.558(2) ?
    C16 C17 . 1.558(2) ?
    C16 H16 . 0.9800 ?
    C17 C30 . 1.521(2) ?
    C17 C23 . 1.522(2) ?
    C17 C18 . 1.602(2) ?
    C18 N3 . 1.465(2) ?
    C18 C31 . 1.523(2) ?
    C18 C40 . 1.572(2) ?
    C19 N3 . 1.464(2) ?
    C19 C20 . 1.502(3) ?
    C19 H19A . 0.9700 ?
    C19 H19B . 0.9700 ?
    C20 C21 . 1.503(3) ?
    C20 H20A . 0.9700 ?
    C20 H20B . 0.9700 ?
    C21 C22 . 1.524(3) ?
    C21 H21A . 0.9700 ?
    C21 H21B . 0.9700 ?
    C22 N3 . 1.467(2) ?
    C22 H22 . 0.9800 ?
    C23 O2 . 1.219(2) ?
    C23 C24 . 1.475(2) ?
    C24 C29 . 1.390(3) ?
    C24 C25 . 1.396(2) ?
    C25 C26 . 1.369(3) ?
    C25 H25 . 0.9300 ?
    C26 C27 . 1.383(3) ?
    C26 H26 . 0.9300 ?
    C27 C28 . 1.363(3) ?
    C27 H27 . 0.9300 ?
    C28 C29 . 1.388(3) ?
    C28 H28 . 0.9300 ?
    C29 O1 . 1.357(2) ?
    C30 O1 . 1.435(2) ?
    C30 H30A . 0.9700 ?
    C30 H30B . 0.9700 ?
    C31 C32 . 1.366(2) ?
    C31 C41 . 1.409(2) ?
    C32 C33 . 1.417(3) ?
    C32 H32 . 0.9300 ?
    C33 C34 . 1.361(3) ?
    C33 H33 . 0.9300 ?
    C34 C35 . 1.402(3) ?
    C34 H34 . 0.9300 ?
    C35 C41 . 1.403(2) ?
    C35 C36 . 1.419(3) ?
    C36 C37 . 1.356(3) ?
    C36 H36 . 0.9300 ?
    C37 C38 . 1.394(3) ?
    C37 H37 . 0.9300 ?
    C38 C39 . 1.373(2) ?
    C38 H38 . 0.9300 ?
    C39 C41 . 1.394(2) ?
    C39 C40 . 1.467(2) ?
    C40 O3 . 1.209(2) ?
    N1 N2 . 1.355(2) ?
loop_
    _geom_angle_atom_site_label_1
    _geom_angle_atom_site_label_2
    _geom_angle_atom_site_label_3
    _geom_angle_site_symmetry_1
    _geom_angle_site_symmetry_3
    _geom_angle
    _geom_angle_publ_flag
    C2 C1 C6 . . 119.47(19) ?
    C2 C1 H1 . . 120.3 ?
    C6 C1 H1 . . 120.3 ?
    C3 C2 C1 . . 121.0(2) ?
    C3 C2 H2 . . 119.5 ?
    C1 C2 H2 . . 119.5 ?
    C4 C3 C2 . . 119.2(2) ?
    C4 C3 H3 . . 120.4 ?
    C2 C3 H3 . . 120.4 ?
    C3 C4 C5 . . 121.1(2) ?
    C3 C4 H4 . . 119.4 ?
    C5 C4 H4 . . 119.4 ?
    C6 C5 C4 . . 119.4(2) ?
    C6 C5 H5 . . 120.3 ?
    C4 C5 H5 . . 120.3 ?
    C5 C6 C1 . . 119.88(18) ?
    C5 C6 N1 . . 119.30(18) ?
    C1 C6 N1 . . 120.81(16) ?
    N1 C7 C8 . . 108.18(16) ?
    N1 C7 H7 . . 125.9 ?
    C8 C7 H7 . . 125.9 ?
    C7 C8 C9 . . 103.82(15) ?
    C7 C8 C16 . . 126.18(15) ?
    C9 C8 C16 . . 129.38(16) ?
    N2 C9 C8 . . 111.49(16) ?
    N2 C9 C10 . . 118.38(15) ?
    C8 C9 C10 . . 130.12(16) ?
    C11 C10 C15 . . 118.20(19) ?
    C11 C10 C9 . . 121.91(17) ?
    C15 C10 C9 . . 119.88(18) ?
    C12 C11 C10 . . 121.2(2) ?
    C12 C11 H11 . . 119.4 ?
    C10 C11 H11 . . 119.4 ?
    C11 C12 C13 . . 119.9(2) ?
    C11 C12 H12 . . 120.0 ?
    C13 C12 H12 . . 120.0 ?
    C14 C13 C12 . . 119.8(2) ?
    C14 C13 H13 . . 120.1 ?
    C12 C13 H13 . . 120.1 ?
    C13 C14 C15 . . 120.7(2) ?
    C13 C14 H14 . . 119.6 ?
    C15 C14 H14 . . 119.6 ?
    C14 C15 C10 . . 120.1(2) ?
    C14 C15 H15 . . 120.0 ?
    C10 C15 H15 . . 120.0 ?
    C8 C16 C22 . . 110.49(13) ?
    C8 C16 C17 . . 117.93(14) ?
    C22 C16 C17 . . 105.11(12) ?
    C8 C16 H16 . . 107.6 ?
    C22 C16 H16 . . 107.6 ?
    C17 C16 H16 . . 107.6 ?
    C30 C17 C23 . . 105.51(13) ?
    C30 C17 C16 . . 112.68(13) ?
    C23 C17 C16 . . 113.29(13) ?
    C30 C17 C18 . . 114.16(13) ?
    C23 C17 C18 . . 107.67(12) ?
    C16 C17 C18 . . 103.64(12) ?
    N3 C18 C31 . . 111.70(13) ?
    N3 C18 C40 . . 103.76(12) ?
    C31 C18 C40 . . 102.05(13) ?
    N3 C18 C17 . . 106.68(12) ?
    C31 C18 C17 . . 120.46(13) ?
    C40 C18 C17 . . 110.98(12) ?
    N3 C19 C20 . . 101.60(16) ?
    N3 C19 H19A . . 111.5 ?
    C20 C19 H19A . . 111.5 ?
    N3 C19 H19B . . 111.5 ?
    C20 C19 H19B . . 111.5 ?
    H19A C19 H19B . . 109.3 ?
    C19 C20 C21 . . 105.65(18) ?
    C19 C20 H20A . . 110.6 ?
    C21 C20 H20A . . 110.6 ?
    C19 C20 H20B . . 110.6 ?
    C21 C20 H20B . . 110.6 ?
    H20A C20 H20B . . 108.7 ?
    C20 C21 C22 . . 105.13(16) ?
    C20 C21 H21A . . 110.7 ?
    C22 C21 H21A . . 110.7 ?
    C20 C21 H21B . . 110.7 ?
    C22 C21 H21B . . 110.7 ?
    H21A C21 H21B . . 108.8 ?
    N3 C22 C21 . . 104.75(14) ?
    N3 C22 C16 . . 106.54(13) ?
    C21 C22 C16 . . 116.12(15) ?
    N3 C22 H22 . . 109.7 ?
    C21 C22 H22 . . 109.7 ?
    C16 C22 H22 . . 109.7 ?
    O2 C23 C24 . . 122.01(16) ?
    O2 C23 C17 . . 123.33(16) ?
    C24 C23 C17 . . 114.55(14) ?
    C29 C24 C25 . . 118.27(18) ?
    C29 C24 C23 . . 120.62(16) ?
    C25 C24 C23 . . 120.57(17) ?
    C26 C25 C24 . . 121.0(2) ?
    C26 C25 H25 . . 119.5 ?
    C24 C25 H25 . . 119.5 ?
    C25 C26 C27 . . 119.5(2) ?
    C25 C26 H26 . . 120.3 ?
    C27 C26 H26 . . 120.3 ?
    C28 C27 C26 . . 121.0(2) ?
    C28 C27 H27 . . 119.5 ?
    C26 C27 H27 . . 119.5 ?
    C27 C28 C29 . . 119.6(2) ?
    C27 C28 H28 . . 120.2 ?
    C29 C28 H28 . . 120.2 ?
    O1 C29 C28 . . 117.23(17) ?
    O1 C29 C24 . . 122.12(17) ?
    C28 C29 C24 . . 120.63(18) ?
    O1 C30 C17 . . 111.68(13) ?
    O1 C30 H30A . . 109.3 ?
    C17 C30 H30A . . 109.3 ?
    O1 C30 H30B . . 109.3 ?
    C17 C30 H30B . . 109.3 ?
    H30A C30 H30B . . 107.9 ?
    C32 C31 C41 . . 118.15(15) ?
    C32 C31 C18 . . 133.25(16) ?
    C41 C31 C18 . . 108.44(14) ?
    C31 C32 C33 . . 118.75(18) ?
    C31 C32 H32 . . 120.6 ?
    C33 C32 H32 . . 120.6 ?
    C34 C33 C32 . . 122.73(19) ?
    C34 C33 H33 . . 118.6 ?
    C32 C33 H33 . . 118.6 ?
    C33 C34 C35 . . 120.22(18) ?
    C33 C34 H34 . . 119.9 ?
    C35 C34 H34 . . 119.9 ?
    C34 C35 C41 . . 116.42(18) ?
    C34 C35 C36 . . 128.36(19) ?
    C41 C35 C36 . . 115.20(19) ?
    C37 C36 C35 . . 121.91(19) ?
    C37 C36 H36 . . 119.0 ?
    C35 C36 H36 . . 119.0 ?
    C36 C37 C38 . . 121.9(2) ?
    C36 C37 H37 . . 119.1 ?
    C38 C37 H37 . . 119.1 ?
    C39 C38 C37 . . 118.2(2) ?
    C39 C38 H38 . . 120.9 ?
    C37 C38 H38 . . 120.9 ?
    C38 C39 C41 . . 120.36(17) ?
    C38 C39 C40 . . 132.08(18) ?
    C41 C39 C40 . . 107.56(15) ?
    O3 C40 C39 . . 127.25(16) ?
    O3 C40 C18 . . 124.79(15) ?
    C39 C40 C18 . . 107.92(14) ?
    C39 C41 C35 . . 122.50(17) ?
    C39 C41 C31 . . 113.72(15) ?
    C35 C41 C31 . . 123.71(17) ?
    C7 N1 N2 . . 111.42(14) ?
    C7 N1 C6 . . 128.37(16) ?
    N2 N1 C6 . . 120.09(14) ?
    C9 N2 N1 . . 105.09(14) ?
    C19 N3 C18 . . 119.16(13) ?
    C19 N3 C22 . . 106.39(14) ?
    C18 N3 C22 . . 106.33(12) ?
    C29 O1 C30 . . 114.24(13) ?
loop_
    _geom_torsion_atom_site_label_1
    _geom_torsion_atom_site_label_2
    _geom_torsion_atom_site_label_3
    _geom_torsion_atom_site_label_4
    _geom_torsion_site_symmetry_1
    _geom_torsion_site_symmetry_2
    _geom_torsion_site_symmetry_3
    _geom_torsion_site_symmetry_4
    _geom_torsion
    _geom_torsion_publ_flag
    C6 C1 C2 C3 . . . . 0.4(4) ?
    C1 C2 C3 C4 . . . . -0.3(4) ?
    C2 C3 C4 C5 . . . . 0.1(4) ?
    C3 C4 C5 C6 . . . . -0.1(4) ?
    C4 C5 C6 C1 . . . . 0.2(4) ?
    C4 C5 C6 N1 . . . . -178.9(2) ?
    C2 C1 C6 C5 . . . . -0.4(3) ?
    C2 C1 C6 N1 . . . . 178.77(19) ?
    N1 C7 C8 C9 . . . . 0.1(2) ?
    N1 C7 C8 C16 . . . . 171.79(16) ?
    C7 C8 C9 N2 . . . . 0.2(2) ?
    C16 C8 C9 N2 . . . . -171.10(17) ?
    C7 C8 C9 C10 . . . . 178.72(18) ?
    C16 C8 C9 C10 . . . . 7.4(3) ?
    N2 C9 C10 C11 . . . . -140.66(19) ?
    C8 C9 C10 C11 . . . . 40.9(3) ?
    N2 C9 C10 C15 . . . . 38.5(2) ?
    C8 C9 C10 C15 . . . . -140.0(2) ?
    C15 C10 C11 C12 . . . . 1.0(3) ?
    C9 C10 C11 C12 . . . . -179.88(19) ?
    C10 C11 C12 C13 . . . . 0.1(3) ?
    C11 C12 C13 C14 . . . . -0.9(4) ?
    C12 C13 C14 C15 . . . . 0.6(4) ?
    C13 C14 C15 C10 . . . . 0.4(3) ?
    C11 C10 C15 C14 . . . . -1.2(3) ?
    C9 C10 C15 C14 . . . . 179.65(18) ?
    C7 C8 C16 C22 . . . . -34.1(2) ?
    C9 C8 C16 C22 . . . . 135.43(18) ?
    C7 C8 C16 C17 . . . . 86.8(2) ?
    C9 C8 C16 C17 . . . . -103.7(2) ?
    C8 C16 C17 C30 . . . . -5.0(2) ?
    C22 C16 C17 C30 . . . . 118.65(15) ?
    C8 C16 C17 C23 . . . . 114.74(16) ?
    C22 C16 C17 C23 . . . . -121.65(14) ?
    C8 C16 C17 C18 . . . . -128.87(14) ?
    C22 C16 C17 C18 . . . . -5.26(15) ?
    C30 C17 C18 N3 . . . . -138.42(14) ?
    C23 C17 C18 N3 . . . . 104.79(14) ?
    C16 C17 C18 N3 . . . . -15.49(15) ?
    C30 C17 C18 C31 . . . . 92.96(18) ?
    C23 C17 C18 C31 . . . . -23.82(19) ?
    C16 C17 C18 C31 . . . . -144.10(15) ?
    C30 C17 C18 C40 . . . . -26.04(18) ?
    C23 C17 C18 C40 . . . . -142.82(14) ?
    C16 C17 C18 C40 . . . . 96.90(14) ?
    N3 C19 C20 C21 . . . . -35.3(3) ?
    C19 C20 C21 C22 . . . . 17.0(3) ?
    C20 C21 C22 N3 . . . . 7.8(2) ?
    C20 C21 C22 C16 . . . . -109.3(2) ?
    C8 C16 C22 N3 . . . . 152.70(14) ?
    C17 C16 C22 N3 . . . . 24.48(17) ?
    C8 C16 C22 C21 . . . . -91.11(18) ?
    C17 C16 C22 C21 . . . . 140.67(15) ?
    C30 C17 C23 O2 . . . . 144.65(17) ?
    C16 C17 C23 O2 . . . . 20.9(2) ?
    C18 C17 C23 O2 . . . . -93.06(19) ?
    C30 C17 C23 C24 . . . . -39.16(18) ?
    C16 C17 C23 C24 . . . . -162.88(14) ?
    C18 C17 C23 C24 . . . . 83.13(16) ?
    O2 C23 C24 C29 . . . . -176.82(17) ?
    C17 C23 C24 C29 . . . . 6.9(2) ?
    O2 C23 C24 C25 . . . . 11.8(3) ?
    C17 C23 C24 C25 . . . . -164.43(16) ?
    C29 C24 C25 C26 . . . . -0.7(3) ?
    C23 C24 C25 C26 . . . . 170.91(19) ?
    C24 C25 C26 C27 . . . . 0.8(3) ?
    C25 C26 C27 C28 . . . . -0.3(4) ?
    C26 C27 C28 C29 . . . . -0.5(3) ?
    C27 C28 C29 O1 . . . . -177.77(18) ?
    C27 C28 C29 C24 . . . . 0.6(3) ?
    C25 C24 C29 O1 . . . . 178.25(16) ?
    C23 C24 C29 O1 . . . . 6.7(3) ?
    C25 C24 C29 C28 . . . . -0.1(3) ?
    C23 C24 C29 C28 . . . . -171.65(16) ?
    C23 C17 C30 O1 . . . . 63.56(16) ?
    C16 C17 C30 O1 . . . . -172.34(13) ?
    C18 C17 C30 O1 . . . . -54.46(18) ?
    N3 C18 C31 C32 . . . . -68.8(2) ?
    C40 C18 C31 C32 . . . . -179.13(18) ?
    C17 C18 C31 C32 . . . . 57.5(3) ?
    N3 C18 C31 C41 . . . . 106.35(15) ?
    C40 C18 C31 C41 . . . . -3.94(16) ?
    C17 C18 C31 C41 . . . . -127.31(15) ?
    C41 C31 C32 C33 . . . . 1.2(3) ?
    C18 C31 C32 C33 . . . . 175.98(17) ?
    C31 C32 C33 C34 . . . . -1.2(3) ?
    C32 C33 C34 C35 . . . . 0.1(3) ?
    C33 C34 C35 C41 . . . . 1.0(3) ?
    C33 C34 C35 C36 . . . . -177.2(2) ?
    C34 C35 C36 C37 . . . . 178.0(2) ?
    C41 C35 C36 C37 . . . . -0.2(3) ?
    C35 C36 C37 C38 . . . . -0.3(4) ?
    C36 C37 C38 C39 . . . . 0.6(3) ?
    C37 C38 C39 C41 . . . . -0.3(3) ?
    C37 C38 C39 C40 . . . . 179.67(19) ?
    C38 C39 C40 O3 . . . . -3.1(3) ?
    C41 C39 C40 O3 . . . . 176.84(17) ?
    C38 C39 C40 C18 . . . . 174.97(19) ?
    C41 C39 C40 C18 . . . . -5.06(18) ?
    N3 C18 C40 O3 . . . . 67.4(2) ?
    C31 C18 C40 O3 . . . . -176.41(17) ?
    C17 C18 C40 O3 . . . . -46.9(2) ?
    N3 C18 C40 C39 . . . . -110.78(14) ?
    C31 C18 C40 C39 . . . . 5.43(16) ?
    C17 C18 C40 C39 . . . . 134.99(14) ?
    C38 C39 C41 C35 . . . . -0.2(3) ?
    C40 C39 C41 C35 . . . . 179.83(16) ?
    C38 C39 C41 C31 . . . . -177.43(16) ?
    C40 C39 C41 C31 . . . . 2.6(2) ?
    C34 C35 C41 C39 . . . . -177.94(17) ?
    C36 C35 C41 C39 . . . . 0.4(3) ?
    C34 C35 C41 C31 . . . . -1.0(3) ?
    C36 C35 C41 C31 . . . . 177.37(17) ?
    C32 C31 C41 C39 . . . . 177.11(15) ?
    C18 C31 C41 C39 . . . . 1.1(2) ?
    C32 C31 C41 C35 . . . . -0.1(3) ?
    C18 C31 C41 C35 . . . . -176.11(15) ?
    C8 C7 N1 N2 . . . . -0.4(2) ?
    C8 C7 N1 C6 . . . . -176.41(17) ?
    C5 C6 N1 C7 . . . . 168.8(2) ?
    C1 C6 N1 C7 . . . . -10.3(3) ?
    C5 C6 N1 N2 . . . . -6.9(3) ?
    C1 C6 N1 N2 . . . . 173.96(17) ?
    C8 C9 N2 N1 . . . . -0.4(2) ?
    C10 C9 N2 N1 . . . . -179.14(15) ?
    C7 N1 N2 C9 . . . . 0.5(2) ?
    C6 N1 N2 C9 . . . . 176.88(16) ?
    C20 C19 N3 C18 . . . . 161.15(17) ?
    C20 C19 N3 C22 . . . . 41.2(2) ?
    C31 C18 N3 C19 . . . . 45.1(2) ?
    C40 C18 N3 C19 . . . . 154.27(15) ?
    C17 C18 N3 C19 . . . . -88.46(17) ?
    C31 C18 N3 C22 . . . . 165.10(13) ?
    C40 C18 N3 C22 . . . . -85.70(14) ?
    C17 C18 N3 C22 . . . . 31.56(16) ?
    C21 C22 N3 C19 . . . . -30.85(19) ?
    C16 C22 N3 C19 . . . . 92.72(16) ?
    C21 C22 N3 C18 . . . . -158.84(14) ?
    C16 C22 N3 C18 . . . . -35.27(16) ?
    C28 C29 O1 C30 . . . . -164.59(15) ?
    C24 C29 O1 C30 . . . . 17.0(2) ?
    C17 C30 O1 C29 . . . . -53.90(18) ?
loop_
    _geom_hbond_atom_site_label_D
    _geom_hbond_atom_site_label_H
    _geom_hbond_atom_site_label_A
    _geom_hbond_site_symmetry_A
    _geom_hbond_distance_DH
    _geom_hbond_distance_HA
    _geom_hbond_distance_DA
    _geom_hbond_angle_DHA
    C22 H22 O3 2_566 0.98 2.47 3.273(2) 138
