# Supplementary material for: 1′-(1,3-Diphenyl-1H-pyrazol-4-yl)-2′,3′,5′,6′,7′,7a’-hexa­hydro-1′H-di­spiro­[ace­naphthyl­ene-1,3′-pyrrolizine-2′,3′′-chromane]-2,4′′(1H)-dione
Source: Acta Crystallogr Sect E Struct Rep Online. 2013 Apr 13;69(Pt 5):o711. doi: 10.1107/S1600536813009562 (PMC3648244; doi:10.1107/S1600536813009562)
Supplement: Supplementary file 2 [file e-69-0o711-Isup2.hkl]

# 
# h,k,l, Fc-squared, Fo-squared, sigma(Fo-squared) and status flag 
# 
data_I
_shelx_title ' JAGADEESAN17 in P-1' 
_shelx_refln_list_code          4 
_shelx_F_calc_maximum      180.71 
_exptl_crystal_F_000       642.00 
_reflns_d_resolution_high  0.6913 
 
loop_ 
 _symmetry_equiv_pos_as_xyz 
 'x, y, z' 
 '-x, -y, -z' 
 
_cell_length_a    10.0183 
_cell_length_b    12.7374 
_cell_length_c    13.2489 
_cell_angle_alpha 114.365 
_cell_angle_beta   96.960 
_cell_angle_gamma  92.281 
 
_shelx_F_squared_multiplier     1.000 
 
loop_ 
 _refln_index_h 
 _refln_index_k 
 _refln_index_l 
 _refln_F_squared_calc 
 _refln_F_squared_meas 
 _refln_F_squared_sigma 
 _refln_observed_status 
   1   0   0     4247.69     2779.00    105.01 o 
   2   0   0     6001.42     6446.90     92.98 o 
   3   0   0     3456.23     3747.08     53.66 o 
   4   0   0      281.51      305.97      5.32 o 
   5   0   0      699.21      739.68     11.01 o 
   6   0   0      175.79      187.82      4.11 o 
   7   0   0        0.08        0.24      1.17 o 
   8   0   0        2.97        3.41      1.76 o 
   9   0   0        3.66       -0.73      2.22 o 
  10   0   0      446.49      439.82     13.43 o 
  11   0   0        0.49        2.26      3.85 o 
  12   0   0       49.58       78.99      7.84 o 
  13   0   0        0.29        2.03      4.68 o 
  14   0   0        8.68        1.96      5.05 o 
 -14   1   0       11.73       13.99      5.08 o 
 -13   1   0       10.50       10.16      4.48 o 
 -12   1   0        0.35        2.86      3.92 o 
 -11   1   0      148.44      168.09     11.34 o 
 -10   1   0        0.58        2.49      3.37 o 
  -9   1   0        6.12        0.52      1.72 o 
  -8   1   0       16.36       15.10      1.91 o 
  -7   1   0      150.17      151.78      4.41 o 
  -6   1   0        3.45       -0.03      1.12 o 
  -5   1   0      959.43     1087.41     18.92 o 
  -4   1   0       39.39       39.82      1.36 o 
  -3   1   0       52.94       43.48      2.59 o 
  -2   1   0     4116.70     4374.57     94.52 o 
  -1   1   0     1305.47     1195.81     37.27 o 
   1   1   0      105.67      105.90      2.35 o 
   2   1   0     4486.29     5003.94     65.70 o 
   3   1   0      578.61      603.91      9.16 o 
   4   1   0      103.95      119.88      2.73 o 
   5   1   0      972.99     1097.67     17.70 o 
   6   1   0       84.58       85.24      2.98 o 
   7   1   0      487.42      526.37      9.25 o 
   8   1   0       27.18       32.17      1.95 o 
   9   1   0      270.35      274.48     10.73 o 
  10   1   0       54.69       76.10      7.47 o 
  11   1   0        0.03       -0.03      3.92 o 
  12   1   0       15.67       12.16      5.22 o 
  13   1   0        0.04       -4.55      4.78 o 
  14   1   0        7.22       -0.83      5.65 o 
 -14   2   0        8.38        3.26      4.02 o 
 -13   2   0        1.40        3.59      3.75 o 
 -12   2   0        4.57        9.50      3.55 o 
 -11   2   0       25.36       24.38      3.95 o 
 -10   2   0       11.38       14.52      3.16 o 
  -9   2   0       28.92       30.12      3.85 o 
  -8   2   0       37.66       40.27      2.91 o 
  -7   2   0        3.16        2.81      1.33 o 
  -5   2   0      230.39      243.83      9.40 o 
  -4   2   0     2695.88     2960.80     90.99 o 
  -3   2   0      185.23      169.92      4.55 o 
  -2   2   0     5281.10     5126.93    110.44 o 
  -1   2   0      565.14      550.68      5.34 o 
   0   2   0     1933.95     1789.19     20.88 o 
   1   2   0    11591.50    11779.08    127.93 o 
   2   2   0     1559.20     1785.77     23.92 o 
   3   2   0      121.66      130.49      2.47 o 
   4   2   0       52.73       56.67      2.05 o 
   5   2   0      100.39      114.56      2.83 o 
   6   2   0      361.43      397.90      6.89 o 
   7   2   0      113.74      110.97      3.12 o 
   8   2   0      689.63      681.39     15.53 o 
   9   2   0      306.20      314.14     10.37 o 
  10   2   0        1.24        0.01      2.13 o 
  11   2   0       33.06       33.62      6.21 o 
  12   2   0       11.94        7.41      5.41 o 
  13   2   0       42.09       71.95      8.84 o 
  -4   3   0     3638.65     3852.85     87.37 o 
  -3   3   0     1325.15     1274.32     20.95 o 
  -2   3   0      823.57      747.16      7.87 o 
  -1   3   0      834.53      814.86      9.10 o 
   0   3   0      255.10      218.72      2.74 o 
   1   3   0      104.88      113.48      1.84 o 
   2   3   0      305.48      296.87      4.14 o 
   3   3   0       43.25       63.77      1.85 o 
   4   3   0      207.51      204.82      3.77 o 
   5   3   0      404.78      456.75      8.59 o 
   6   3   0       35.21       36.06      1.95 o 
   7   3   0      275.64      286.76      5.78 o 
   8   3   0      225.85      213.58      6.93 o 
   9   3   0       37.29       31.13      5.91 o 
  10   3   0        0.35        1.63      4.35 o 
  11   3   0       16.76       25.98      6.11 o 
  12   3   0        0.47       -0.47      4.98 o 
  13   3   0       22.64       31.13      7.64 o 
  -5   4   0        4.76        2.52      1.34 o 
  -4   4   0      448.18      437.41      7.16 o 
  -3   4   0      276.46      243.11      3.95 o 
  -2   4   0       52.02       47.08      1.11 o 
  -1   4   0      723.14      676.02      7.73 o 
   0   4   0     1573.22     1698.01     19.98 o 
   1   4   0     2428.74     2429.47     28.53 o 
   2   4   0        9.71       22.56      1.18 o 
   3   4   0      547.56      647.82      9.58 o 
   4   4   0      245.85      313.50      5.02 o 
   5   4   0      220.82      221.33      4.36 o 
   6   4   0       94.17       92.58      3.14 o 
   7   4   0      268.71      268.97      7.08 o 
   8   4   0      445.60      439.85     20.83 o 
   9   4   0       59.84       47.00      6.98 o 
  10   4   0        6.57        4.82      5.12 o 
  11   4   0       28.71       38.53      7.11 o 
  12   4   0        0.07       -3.62      5.55 o 
  13   4   0        5.43        4.38      6.31 o 
 -12   5   0        5.12       -2.56      4.55 o 
 -11   5   0       10.90        6.74      4.92 o 
 -10   5   0       56.77       50.82      6.71 o 
  -9   5   0       21.39       17.24      4.82 o 
  -8   5   0      291.88      255.55     13.09 o 
  -7   5   0       76.91       82.02      6.58 o 
  -6   5   0      122.92      110.73      6.11 o 
  -5   5   0       94.99       93.94      4.98 o 
  -4   5   0       78.66       87.20      2.54 o 
  -3   5   0        3.34        1.90      0.45 o 
  -2   5   0      287.03      298.58      4.26 o 
  -1   5   0       22.70       25.30      0.95 o 
   0   5   0        0.83        0.16      0.86 o 
   1   5   0       96.51       88.61      2.03 o 
   2   5   0      334.00      318.98      5.81 o 
   3   5   0     1099.13     1301.27     18.06 o 
   4   5   0        7.12        3.73      1.11 o 
   5   5   0        5.21        6.06      1.41 o 
   6   5   0       13.98        9.06      1.85 o 
   7   5   0        5.58        6.03      2.61 o 
   8   5   0      127.08      110.09     10.03 o 
   9   5   0       36.99       41.16      7.18 o 
  10   5   0        7.24        6.91      5.55 o 
  11   5   0        8.13       11.03      6.21 o 
  12   5   0       15.62       15.08      6.78 o 
  13   5   0       20.68       14.35      7.14 o 
 -12   6   0        5.59        6.78      5.45 o 
 -11   6   0        3.05        6.21      5.02 o 
 -10   6   0        3.71        1.10      4.38 o 
  -9   6   0       35.25       35.81      5.78 o 
  -8   6   0        4.76        4.88      4.35 o 
  -7   6   0        1.26       -1.98      1.98 o 
  -6   6   0      138.12      135.46      5.63 o 
  -5   6   0       62.49       57.38      2.44 o 
  -4   6   0       76.29       65.44      2.10 o 
  -3   6   0       58.70       50.68      1.39 o 
  -2   6   0     1476.43     1479.06     17.42 o 
  -1   6   0     2041.07     2069.29     24.45 o 
   0   6   0      181.68      219.87      3.80 o 
   1   6   0      940.68     1146.56     14.99 o 
   2   6   0      117.88      123.32      3.11 o 
   3   6   0      720.48      810.20     14.35 o 
   4   6   0      567.00      599.97     15.27 o 
   5   6   0       93.47       89.58      3.31 o 
   6   6   0      150.00      149.31      5.40 o 
   7   6   0       31.36       20.37      4.16 o 
   8   6   0        4.34        4.82      4.98 o 
   9   6   0       15.17       18.37      6.34 o 
  10   6   0       15.58       15.08      6.31 o 
  11   6   0        3.40        4.62      6.11 o 
  12   6   0        0.17       -5.95      5.95 o 
 -12   7   0        2.52        5.15      5.28 o 
 -11   7   0        0.48        1.10      4.98 o 
 -10   7   0        0.96        9.14      5.18 o 
  -9   7   0        2.33        2.89      4.32 o 
  -8   7   0       32.32       30.73      3.64 o 
  -7   7   0        4.51       -1.38      2.72 o 
  -6   7   0        1.43        0.57      1.37 o 
  -5   7   0        0.06       -0.93      1.00 o 
  -4   7   0       13.57       11.00      1.01 o 
  -3   7   0      372.31      341.44      5.36 o 
  -2   7   0      110.54      126.57      2.60 o 
  -1   7   0       45.84       44.82      1.70 o 
   0   7   0       73.60       72.22      2.18 o 
   1   7   0      216.62      215.83      4.71 o 
   2   7   0      139.06      168.37      4.14 o 
   3   7   0        9.63       11.63      2.10 o 
   4   7   0      139.06      121.89      4.19 o 
   5   7   0      129.20      123.93      5.21 o 
   6   7   0       82.14       63.96      4.70 o 
   7   7   0       11.95        9.59      6.69 o 
   8   7   0       14.01        4.32      5.45 o 
   9   7   0        2.18        0.63      5.12 o 
  10   7   0       13.97        7.64      6.05 o 
  11   7   0       25.00       27.14      8.21 o 
  12   7   0        2.48       -2.42      6.68 o 
 -12   8   0        2.34        4.32      6.08 o 
 -11   8   0        6.70        7.11      5.78 o 
 -10   8   0        0.36        1.86      5.08 o 
  -9   8   0        0.38        0.23      4.68 o 
  -8   8   0       54.54       56.16      4.56 o 
  -7   8   0       11.66        8.89      2.19 o 
  -6   8   0      592.22      611.71     10.74 o 
  -5   8   0        5.36        3.72      1.41 o 
  -4   8   0        6.41        8.93      0.96 o 
  -3   8   0        5.89        3.20      0.95 o 
  -2   8   0      159.36      164.66      3.27 o 
  -1   8   0      279.57      289.92      4.89 o 
   0   8   0      913.14      916.43     12.29 o 
   1   8   0       76.83       70.22      3.13 o 
   2   8   0       57.33       57.42      2.70 o 
   3   8   0       56.75       59.44      3.63 o 
   4   8   0      714.10      647.21     14.13 o 
   5   8   0       40.20       31.81      3.91 o 
   6   8   0       16.04        9.20      3.17 o 
   7   8   0        0.40       -0.83      4.52 o 
   8   8   0       72.26       62.88      8.80 o 
   9   8   0        4.16        0.60      5.61 o 
  10   8   0        8.80        5.68      6.44 o 
  11   8   0        1.90       -4.35      5.88 o 
 -11   9   0       11.02       27.44      7.14 o 
 -10   9   0        3.04        2.13      5.51 o 
  -9   9   0        0.45        0.01      2.87 o 
  -8   9   0        3.22        3.90      2.52 o 
  -7   9   0        6.00        4.32      1.86 o 
  -6   9   0      374.36      391.62      8.69 o 
  -5   9   0      242.41      250.64      6.40 o 
  -4   9   0       99.96       99.63      3.18 o 
  -3   9   0        4.54        4.75      1.10 o 
  -2   9   0       19.62       12.21      1.39 o 
  -1   9   0      188.62      195.62      4.19 o 
   0   9   0        5.11        4.03      1.31 o 
   1   9   0       36.39       36.19      2.38 o 
   2   9   0        0.06       -1.52      1.52 o 
   3   9   0      134.25      132.25      5.28 o 
   4   9   0        5.18       -3.01      3.01 o 
   5   9   0       14.46        8.09      3.80 o 
   6   9   0      145.60      137.89      6.83 o 
   7   9   0       34.96       30.59      7.14 o 
   8   9   0        5.78        3.99      5.58 o 
   9   9   0       13.04        7.57      6.48 o 
  10   9   0        7.63        4.15      6.68 o 
  11   9   0        0.08       -6.38      6.38 o 
 -10  10   0        4.23       -0.37      5.58 o 
  -9  10   0        6.96        2.29      3.34 o 
  -8  10   0        1.64       -2.00      2.00 o 
  -7  10   0      104.05      101.23      4.19 o 
  -6  10   0      103.82      104.47      4.98 o 
  -5  10   0       15.80       17.93      1.97 o 
  -4  10   0       96.74       79.14      2.83 o 
  -3  10   0       25.68       18.82      1.87 o 
  -2  10   0       15.12       11.17      2.51 o 
  -1  10   0        0.62       -1.40      1.40 o 
   0  10   0      308.57      302.27      6.37 o 
   1  10   0      213.88      199.63      5.06 o 
   2  10   0       20.81       13.49      2.51 o 
   3  10   0      118.79      120.21      5.34 o 
   4  10   0       52.79       61.43      5.03 o 
   5  10   0        6.15        5.34      3.18 o 
   6  10   0        0.05        0.67      5.53 o 
   7  10   0       16.22       12.22      6.48 o 
   8  10   0       11.06        7.84      6.38 o 
   9  10   0        1.43        1.20      5.75 o 
  10  10   0        7.22        5.78      7.27 o 
 -10  11   0       23.98       33.25      6.58 o 
  -9  11   0        1.42        2.92      2.65 o 
  -8  11   0       15.72       11.11      2.63 o 
  -7  11   0        2.35       -0.54      3.22 o 
  -6  11   0       61.66       65.00      3.83 o 
  -5  11   0      172.86      176.89      5.00 o 
  -4  11   0      100.12      100.92      3.83 o 
  -3  11   0        0.95        0.86      1.91 o 
  -2  11   0        0.08       -1.86      1.86 o 
  -1  11   0       69.98       67.68      3.59 o 
   0  11   0       51.73       48.30      3.31 o 
   1  11   0        0.94        2.07      1.85 o 
   2  11   0       35.88       43.63      3.78 o 
   3  11   0       39.93       51.66      5.54 o 
   4  11   0        9.05        8.06      3.54 o 
   5  11   0       59.62       66.42      5.53 o 
   6  11   0       41.41       36.28      5.93 o 
   7  11   0       49.93       48.07      8.94 o 
   8  11   0        2.63        5.95      6.68 o 
   9  11   0        0.72       -3.92      6.71 o 
 -10  12   0        0.49        0.95      4.00 o 
  -9  12   0        0.81       -2.57      2.57 o 
  -8  12   0       18.98       18.94      2.95 o 
  -7  12   0       37.40       42.18      3.69 o 
  -6  12   0        8.86       13.09      3.71 o 
  -5  12   0       61.13       65.77      3.25 o 
  -4  12   0        0.64       -1.92      1.92 o 
  -3  12   0       12.24       15.52      2.52 o 
  -2  12   0      100.26       96.11      4.19 o 
  -1  12   0       59.90       69.66      3.87 o 
   0  12   0       14.36       11.99      2.67 o 
   1  12   0        8.73        9.57      2.64 o 
   2  12   0       65.86       70.10      5.59 o 
   3  12   0        0.57        2.49      3.47 o 
   4  12   0        3.40        2.43      3.59 o 
   5  12   0        5.37        0.75      4.42 o 
   6  12   0       13.45       14.38      6.81 o 
   7  12   0        3.86        3.52      6.68 o 
   8  12   0        2.04       -3.29      6.71 o 
 -10  13   0        0.11        0.43      3.30 o 
  -9  13   0        8.84        8.19      3.34 o 
  -8  13   0        0.05       -2.96      2.96 o 
  -7  13   0        8.93        7.42      3.40 o 
  -6  13   0       31.58       37.85      4.50 o 
  -5  13   0        2.88        4.69      2.71 o 
  -4  13   0       11.88        6.74      2.38 o 
  -3  13   0       17.41       20.98      2.84 o 
  -2  13   0        6.95        8.82      2.68 o 
  -1  13   0       18.98       21.06      3.02 o 
   0  13   0       52.32       50.95      3.83 o 
   1  13   0        2.46        2.77      3.04 o 
   2  13   0       21.21       23.36      4.24 o 
   3  13   0        3.40        2.87      3.58 o 
   4  13   0        1.35       -4.93      4.93 o 
   5  13   0        0.20        1.63      7.47 o 
   6  13   0        7.97       13.02      7.37 o 
   7  13   0       15.39       12.99      8.07 o 
  -9  14   0        0.38        2.79      5.55 o 
  -8  14   0        2.54        3.35      4.23 o 
  -7  14   0        0.74       -2.73      3.32 o 
  -6  14   0        4.03        1.63      3.37 o 
  -5  14   0        0.37       -1.61      2.71 o 
  -4  14   0       12.66        8.64      2.77 o 
  -3  14   0        1.75       -2.22      2.39 o 
  -2  14   0        7.44       11.65      2.96 o 
  -1  14   0        1.47       -2.55      2.55 o 
   0  14   0       26.63       25.10      3.91 o 
   1  14   0        3.84        4.73      3.38 o 
   2  14   0        1.66        1.66      3.77 o 
   3  14   0       47.85       54.40      5.58 o 
   4  14   0       29.44       38.87      5.40 o 
   5  14   0       15.30       15.42      5.58 o 
  -7  15   0        5.78       -3.76      3.76 o 
  -6  15   0        0.09       -3.00      3.52 o 
  -5  15   0       19.13       19.65      3.06 o 
  -4  15   0        6.45       -0.94      2.84 o 
  -3  15   0       15.65       15.98      3.50 o 
  -2  15   0       25.25       32.53      4.54 o 
  -1  15   0        1.01        1.47      3.34 o 
   0  15   0        3.77        0.34      3.87 o 
   1  15   0        1.48        1.62      3.91 o 
   2  15   0        1.97       -1.24      4.47 o 
   3  15   0        0.02       -5.40      5.40 o 
   4  15   0        5.02       11.25      6.43 o 
  -5  16   0       13.21       16.71      8.74 o 
  -4  16   0        6.76        2.15      5.49 o 
  -3  16   0        3.55        0.29      5.57 o 
  -2  16   0        2.61       19.00      9.43 o 
  -1  16   0        6.40       12.26      9.27 o 
   0  16   0        3.18        9.37      9.83 o 
   1  16   0        1.01       -2.96      9.17 o 
   2  16   0        0.11       14.78     10.30 o 
   0 -17   1        3.89       -9.53      9.53 o 
   1 -17   1        3.30        8.67     10.23 o 
   2 -17   1        1.00        9.73     10.16 o 
   3 -17   1        0.13       -5.58      9.27 o 
  -3 -16   1        7.70       15.28      9.73 o 
  -2 -16   1        8.79       14.69      6.43 o 
  -1 -16   1        0.57       -2.12      5.69 o 
   0 -16   1        7.94        7.19      4.39 o 
   1 -16   1        0.30       -1.80      3.71 o 
   2 -16   1       15.58       10.78      3.85 o 
   3 -16   1        3.39        3.94      4.30 o 
   4 -16   1        1.36       -1.70      4.02 o 
   5 -16   1       19.23       19.95      3.59 o 
   6 -16   1       12.22       19.90      8.67 o 
  -5 -15   1        6.58        5.75      8.84 o 
  -4 -15   1        4.72        2.91      4.38 o 
  -3 -15   1       13.04       10.38      4.55 o 
  -2 -15   1       12.68       12.14      4.20 o 
  -1 -15   1        4.68        9.20      3.95 o 
   0 -15   1        1.87        1.13      3.79 o 
   1 -15   1        4.57        0.31      4.27 o 
   2 -15   1        0.00       -1.42      2.98 o 
   3 -15   1       62.51       70.60      4.71 o 
   4 -15   1        3.38        0.04      2.85 o 
   5 -15   1        9.22       10.76      2.81 o 
   6 -15   1        0.25       -1.56      3.66 o 
   7 -15   1       20.73       19.34      4.54 o 
   8 -15   1       13.94       22.72      7.18 o 
  -6 -14   1        0.11       -4.95      6.21 o 
  -5 -14   1        6.97        4.29      8.67 o 
  -4 -14   1        0.08       -3.56      3.69 o 
  -3 -14   1        0.81       -3.65      3.67 o 
  -2 -14   1       19.16       20.67      4.21 o 
  -1 -14   1        0.29        1.37      3.06 o 
   0 -14   1       25.25       22.13      3.31 o 
   1 -14   1        9.68        5.29      2.73 o 
   2 -14   1       50.98       64.54      4.07 o 
   3 -14   1        3.96        2.89      2.54 o 
   4 -14   1        1.97        1.88      2.38 o 
   5 -14   1       17.47       13.24      2.74 o 
   6 -14   1        2.19       -1.85      3.58 o 
   7 -14   1        0.01        1.79      3.47 o 
   8 -14   1       10.47        9.70      3.74 o 
   9 -14   1        2.41        4.62      3.40 o 
  -8 -13   1        3.67       -1.83      6.74 o 
  -7 -13   1       10.54        0.60      6.71 o 
  -6 -13   1       55.26       54.21      9.53 o 
  -5 -13   1        6.57       13.68      4.43 o 
  -4 -13   1        4.89        0.73      3.54 o 
  -3 -13   1        0.32       -1.50      3.46 o 
  -2 -13   1      186.91      160.92      6.58 o 
  -1 -13   1        7.72        3.67      2.77 o 
   0 -13   1        2.25        5.19      2.59 o 
   1 -13   1        2.61        1.89      2.42 o 
   2 -13   1       54.44       55.08      3.58 o 
   3 -13   1        3.11        2.96      2.32 o 
   4 -13   1        2.49        1.11      2.13 o 
   5 -13   1       20.77       16.21      2.46 o 
   6 -13   1        5.63        2.74      2.89 o 
   7 -13   1       41.20       34.02      4.25 o 
   8 -13   1        2.25       -2.29      3.08 o 
   9 -13   1        0.09        4.15      2.99 o 
  10 -13   1        9.36        7.85      3.98 o 
  -9 -12   1        1.77       -6.31      6.31 o 
  -8 -12   1       12.89        7.08      7.08 o 
  -7 -12   1        5.41        6.15      6.21 o 
  -6 -12   1        0.02       -3.55      5.15 o 
  -5 -12   1       17.75       18.98      4.36 o 
  -4 -12   1       11.86       10.16      3.77 o 
  -3 -12   1       45.89       48.16      4.04 o 
  -2 -12   1       27.19       31.43      2.89 o 
  -1 -12   1        3.14       -1.71      2.25 o 
   0 -12   1        3.76       -0.35      2.11 o 
   1 -12   1        0.02       -0.77      2.19 o 
   2 -12   1        5.44        5.14      2.23 o 
   3 -12   1        4.26        0.16      2.07 o 
   4 -12   1        0.03       -1.06      1.89 o 
   5 -12   1        0.01       -1.68      1.68 o 
   6 -12   1       29.88       33.00      3.39 o 
   7 -12   1        6.16        7.66      2.76 o 
   8 -12   1        3.23        4.77      2.64 o 
   9 -12   1        0.96       -0.96      3.45 o 
  10 -12   1        3.36        2.10      3.54 o 
 -10 -11   1        0.04       -1.93      6.78 o 
  -9 -11   1        2.35        0.96      6.31 o 
  -8 -11   1        0.46        0.86      5.78 o 
  -7 -11   1        0.16        6.64      6.11 o 
  -6 -11   1        0.85       -2.46      3.85 o 
  -5 -11   1        1.56        0.64      3.14 o 
  -4 -11   1      177.30      153.87      7.43 o 
  -3 -11   1       20.94       23.61      3.88 o 
  -2 -11   1       13.86       11.16      2.26 o 
  -1 -11   1        9.68        6.76      1.94 o 
   0 -11   1       12.97       19.02      2.16 o 
   1 -11   1       10.73        4.93      2.10 o 
   2 -11   1       28.31       30.99      2.66 o 
   3 -11   1        9.90        5.29      1.97 o 
   4 -11   1        1.47        2.24      1.62 o 
   5 -11   1       15.88       12.95      2.77 o 
   6 -11   1        6.69        6.57      2.41 o 
   7 -11   1      116.51      119.54      6.59 o 
   8 -11   1       41.46       51.77      3.46 o 
   9 -11   1       11.64        9.51      2.39 o 
 -10 -10   1        9.90       -6.05      6.11 o 
  -9 -10   1       10.32        3.42      6.25 o 
  -8 -10   1       42.89       57.30      9.27 o 
  -7 -10   1       45.79       43.35      8.04 o 
  -6 -10   1       13.95        8.98      3.57 o 
  -5 -10   1      128.61      117.93      6.47 o 
  -4 -10   1       35.46       36.20      4.26 o 
  -3 -10   1      128.40      112.67      5.14 o 
  -2 -10   1      111.81       90.06      4.01 o 
  -1 -10   1       93.17       89.40      3.13 o 
   0 -10   1      239.45      227.83      4.80 o 
   1 -10   1        4.35        2.54      1.39 o 
   2 -10   1       55.30       46.79      2.19 o 
   3 -10   1       55.46       53.14      2.42 o 
   4 -10   1      110.29      105.89      3.16 o 
   5 -10   1      175.55      185.12      5.62 o 
   6 -10   1        1.40        2.25      2.10 o 
   7 -10   1        2.54       -0.39      1.98 o 
   8 -10   1      107.23      103.85      3.55 o 
   9 -10   1        0.60       -2.88      3.34 o 
  10 -10   1        4.54        9.27      6.08 o 
 -11  -9   1        0.21       -5.75      5.75 o 
 -10  -9   1       20.69       33.72      7.84 o 
  -9  -9   1       11.88       21.66      7.11 o 
  -8  -9   1        0.00       -1.16      5.32 o 
  -7  -9   1        5.64       -2.76      4.48 o 
  -6  -9   1       44.33       38.30      4.36 o 
  -5  -9   1       31.97       40.19      4.33 o 
  -4  -9   1       39.68       41.22      3.52 o 
  -3  -9   1       49.33       58.72      3.85 o 
  -2  -9   1        0.03       -0.93      1.51 o 
  -1  -9   1      161.78      184.75      3.86 o 
   0  -9   1      273.73      283.62      4.95 o 
   1  -9   1      113.09      121.74      3.00 o 
   2  -9   1       83.49       91.30      2.52 o 
   3  -9   1       30.82       27.63      1.49 o 
   4  -9   1       13.67        8.80      1.44 o 
   5  -9   1       14.95       15.40      1.89 o 
   6  -9   1       46.12       42.04      2.37 o 
   7  -9   1        4.30        2.08      1.40 o 
   8  -9   1        0.02       -1.96      2.21 o 
   9  -9   1        0.07        3.02      5.18 o 
  10  -9   1       21.48       23.15      6.61 o 
  11  -9   1        3.82        3.72      5.65 o 
 -12  -8   1        5.84       -1.23      7.18 o 
 -11  -8   1        7.39        1.33      6.44 o 
 -10  -8   1        0.38       -1.03      5.65 o 
  -9  -8   1        4.60       -1.76      5.18 o 
  -8  -8   1       73.24       70.82      9.14 o 
  -7  -8   1       40.28       40.33      7.14 o 
  -6  -8   1      136.94      158.05      7.01 o 
  -5  -8   1      158.12      181.72      8.86 o 
  -4  -8   1      408.78      389.27      9.61 o 
  -3  -8   1        1.77       -1.71      1.71 o 
  -2  -8   1       89.00       86.72      3.11 o 
  -1  -8   1      321.99      341.24      5.96 o 
   0  -8   1      471.86      466.76      6.93 o 
   1  -8   1       13.40        6.84      1.25 o 
   2  -8   1        1.19       -1.05      1.05 o 
   3  -8   1        3.24        4.28      0.95 o 
   4  -8   1       30.68       27.05      1.39 o 
   5  -8   1       56.57       53.11      2.08 o 
   6  -8   1       77.47       70.22      3.17 o 
   7  -8   1       13.21        8.29      2.18 o 
   8  -8   1        2.71        0.87      2.56 o 
   9  -8   1        1.11       -2.26      4.35 o 
  10  -8   1        0.45        4.95      5.32 o 
  11  -8   1        0.15       -1.73      5.32 o 
 -12  -7   1       17.87        4.88      7.01 o 
 -11  -7   1        0.62        2.13      6.05 o 
 -10  -7   1        6.26        8.70      6.05 o 
  -9  -7   1       13.08       21.82      6.38 o 
  -8  -7   1      120.96      117.89     10.56 o 
  -7  -7   1      152.98      173.19     10.23 o 
  -6  -7   1       38.11       35.26      3.88 o 
  -5  -7   1      411.54      417.08      8.91 o 
  -4  -7   1       59.03       60.57      3.06 o 
  -3  -7   1      101.03       88.64      3.44 o 
  -2  -7   1      337.52      359.50      6.72 o 
  -1  -7   1     2378.93     2600.04     37.09 o 
   0  -7   1       75.55       78.86      1.98 o 
   1  -7   1        5.23        3.58      0.93 o 
   2  -7   1        1.70       -0.75      0.75 o 
   3  -7   1      474.97      451.72      6.70 o 
   4  -7   1      376.23      375.06      5.71 o 
   5  -7   1       16.91       15.23      1.67 o 
   6  -7   1       36.01       29.22      2.11 o 
   7  -7   1      176.94      169.36      6.92 o 
   8  -7   1        1.55       -0.50      3.75 o 
   9  -7   1       86.91       69.06      7.61 o 
  10  -7   1       13.97       14.65      5.61 o 
  11  -7   1        0.15       -0.50      4.58 o 
  12  -7   1        7.52        7.97      5.71 o 
 -13  -6   1       17.84       20.70      8.14 o 
 -12  -6   1       28.45       25.65      7.64 o 
 -11  -6   1       15.27       13.85      6.58 o 
 -10  -6   1       17.15       12.36      5.85 o 
  -9  -6   1      295.50      322.26     17.97 o 
  -8  -6   1       19.94       22.12      6.01 o 
  -7  -6   1      164.28      182.12      7.08 o 
  -6  -6   1      297.00      279.80      7.57 o 
  -5  -6   1       16.67       13.90      1.76 o 
  -4  -6   1       15.35       19.61      1.88 o 
  -3  -6   1      173.97      173.33      3.72 o 
  -2  -6   1      112.20      115.23      2.66 o 
  -1  -6   1       10.18       13.22      1.14 o 
   0  -6   1      428.09      431.36      5.25 o 
   1  -6   1       40.64       47.66      1.44 o 
   2  -6   1      422.21      361.84      4.65 o 
   3  -6   1       16.34       14.59      0.76 o 
   4  -6   1       24.66       24.60      1.25 o 
   5  -6   1      111.75       98.22      2.60 o 
   6  -6   1      140.94      117.64      3.91 o 
   7  -6   1        9.77       10.39      2.52 o 
   8  -6   1       41.06       38.04      5.68 o 
   9  -6   1        1.01       -2.13      3.82 o 
  10  -6   1        6.31        3.55      4.52 o 
  11  -6   1        0.16        4.32      4.65 o 
  12  -6   1        1.59       -1.13      4.88 o 
 -13  -5   1        0.07        3.69      6.61 o 
 -12  -5   1        1.71        4.82      5.98 o 
 -11  -5   1        5.83        4.88      5.45 o 
 -10  -5   1       56.32       51.89      7.81 o 
  -9  -5   1        7.78       11.33      5.58 o 
  -8  -5   1      137.38      117.33     10.20 o 
  -7  -5   1        0.93       -1.80      2.31 o 
  -6  -5   1       20.38       13.79      1.99 o 
  -5  -5   1      160.39      161.31      3.61 o 
  -4  -5   1      400.16      473.49      7.49 o 
  -3  -5   1       75.26       95.46      2.34 o 
  -2  -5   1       87.11       68.76      1.88 o 
  -1  -5   1      524.06      532.18      6.97 o 
   0  -5   1     1817.26     1799.42     18.93 o 
   1  -5   1      589.72      595.95      6.69 o 
   2  -5   1        7.34        8.85      0.62 o 
   3  -5   1       47.41       34.11      1.38 o 
   4  -5   1       56.98       58.02      1.82 o 
   5  -5   1      102.28      105.27      5.17 o 
   6  -5   1       41.51       44.38      4.19 o 
 -13  -4   1       42.88       42.92      8.57 o 
 -12  -4   1        1.10        4.45      5.12 o 
 -11  -4   1       22.52       23.09      6.38 o 
 -10  -4   1       28.54       34.68      6.25 o 
  -9  -4   1      168.61      181.97     11.93 o 
  -8  -4   1      412.86      397.44     13.22 o 
  -7  -4   1      189.16      204.71      4.81 o 
  -6  -4   1      159.25      162.21      5.63 o 
  -5  -4   1      547.74      615.05     10.21 o 
  -4  -4   1      463.15      476.14      6.90 o 
  -3  -4   1      384.24      415.62      6.06 o 
  -2  -4   1       81.19       87.90      2.00 o 
  -1  -4   1        0.04       -0.79      0.79 o 
   0  -4   1     5033.02     4972.63     48.99 o 
   1  -4   1     1087.73     1069.71     10.33 o 
   2  -4   1       98.96       74.47      2.03 o 
   3  -4   1      251.01      243.48      4.53 o 
   4  -4   1      139.67      135.98      2.97 o 
   5  -4   1       86.33       96.37      5.41 o 
 -13  -3   1        0.37        0.20      5.68 o 
 -12  -3   1       44.15       54.68      7.54 o 
 -11  -3   1        0.34       -4.12      4.12 o 
 -10  -3   1        3.68       -0.37      4.15 o 
  -9  -3   1      222.32      235.61      8.79 o 
  -8  -3   1       49.06       49.33      3.81 o 
  -7  -3   1       86.00       84.61      2.89 o 
  -6  -3   1        5.55        4.90      1.22 o 
  -5  -3   1       77.08       86.11      2.84 o 
  -4  -3   1       14.62       14.63      1.07 o 
  -3  -3   1      861.91      979.96     11.90 o 
  -2  -3   1        2.70       11.36      0.65 o 
  -1  -3   1        0.46        2.34      0.49 o 
   0  -3   1     5292.29     5303.51     50.06 o 
   1  -3   1     7469.49     7271.17     70.42 o 
   2  -3   1      391.72      333.67      4.00 o 
   3  -3   1      440.84      447.20      6.46 o 
   4  -3   1       93.88      104.47      3.77 o 
   9  -3   1       40.72       47.24      3.12 o 
  10  -3   1       15.64       17.54      3.12 o 
  11  -3   1        0.37       -0.93      2.79 o 
  12  -3   1       34.20       35.58      4.29 o 
 -14  -2   1        0.21       -5.18      5.35 o 
 -13  -2   1       16.21       11.76      6.05 o 
 -12  -2   1       31.46       42.79      6.51 o 
 -11  -2   1       45.42       51.56      6.58 o 
 -10  -2   1       20.51       19.33      4.72 o 
  -9  -2   1       54.73       58.91      3.47 o 
  -8  -2   1       41.62       40.31      3.44 o 
  -7  -2   1      422.77      421.59      7.88 o 
  -6  -2   1       35.08       44.84      1.86 o 
  -5  -2   1      118.39      132.12      2.98 o 
  -4  -2   1     1000.79     1104.90     16.41 o 
  -3  -2   1      483.96      493.51      7.07 o 
  -2  -2   1      264.32      322.29      4.22 o 
  -1  -2   1     1601.62     1625.12     16.36 o 
   0  -2   1        8.52        7.08      0.27 o 
   1  -2   1     1289.75     1230.50     12.68 o 
   2  -2   1    13312.56    13386.11    181.63 o 
   3  -2   1     3743.29     3746.82     62.87 o 
   4  -2   1     2328.96     2508.54     42.58 o 
   5  -2   1     2462.41     2839.64     57.47 o 
   6  -2   1        5.92        3.85      1.07 o 
   7  -2   1       55.76       56.48      2.51 o 
   8  -2   1       12.16       11.62      1.60 o 
   9  -2   1       21.81       17.06      2.52 o 
  10  -2   1       91.73       98.10      6.71 o 
  11  -2   1       45.87       57.73      6.93 o 
  12  -2   1       46.65       49.40      5.48 o 
  13  -2   1       25.50       33.35      5.45 o 
  14  -2   1        1.46        3.99      4.19 o 
 -14  -1   1        1.99       -4.88      5.15 o 
 -13  -1   1       10.91       13.92      5.38 o 
 -12  -1   1       29.40       43.12      6.28 o 
 -11  -1   1       50.91       57.60      6.54 o 
 -10  -1   1      225.60      222.78     22.99 o 
  -9  -1   1      184.32      182.45      7.19 o 
  -8  -1   1        1.69        0.44      1.50 o 
  -7  -1   1        6.15        4.14      0.99 o 
  -6  -1   1       68.04       82.37      2.15 o 
  -5  -1   1       55.35       52.06      2.03 o 
  -4  -1   1     1306.51     1437.01     20.64 o 
  -3  -1   1      174.86      164.12      2.63 o 
  -2  -1   1      470.13      464.74      6.39 o 
  -1  -1   1      114.18       98.32      3.76 o 
   1  -1   1     1004.25      978.79     12.84 o 
   2  -1   1     6204.52     6287.13     83.79 o 
   3  -1   1     4594.88     4882.35     64.68 o 
   4  -1   1        0.31        3.68      1.12 o 
   5  -1   1      536.76      655.27     14.05 o 
   6  -1   1      252.84      281.78      6.90 o 
   7  -1   1       55.50       67.59      3.00 o 
   8  -1   1       36.14       28.82      1.93 o 
   9  -1   1        2.93        2.22      2.05 o 
  10  -1   1       77.02       75.14      5.30 o 
  11  -1   1       36.33       54.11      5.98 o 
  12  -1   1       11.04       10.46      4.48 o 
  13  -1   1        0.18        3.59      4.22 o 
  14  -1   1        6.41        8.47      5.38 o 
 -14   0   1        2.35       -3.65      4.78 o 
 -13   0   1        3.38        2.03      4.05 o 
 -12   0   1       19.54       23.49      4.95 o 
 -11   0   1        3.19        4.02      3.69 o 
 -10   0   1        0.08        0.82      2.39 o 
  -9   0   1       37.51       43.83      2.94 o 
  -8   0   1      183.08      190.78      4.82 o 
  -7   0   1      165.89      178.82      4.31 o 
  -6   0   1     1153.20     1331.65     27.82 o 
  -5   0   1        9.14        4.54      1.58 o 
  -4   0   1      874.86     1009.15     17.99 o 
  -3   0   1     1179.03     1268.23     18.29 o 
  -2   0   1       16.58       15.59      0.48 o 
  -1   0   1     1976.39     1702.47     49.86 o 
   1   0   1    11935.05    11507.25    204.74 o 
   2   0   1       18.29       24.19      0.72 o 
   3   0   1     1604.28     1703.95     24.42 o 
   4   0   1     3415.00     3790.65     58.68 o 
   5   0   1      600.55      659.69     10.02 o 
   6   0   1      294.24      311.14      5.29 o 
   7   0   1        2.17        0.39      1.10 o 
   8   0   1       14.10       10.44      1.76 o 
   9   0   1      149.82      153.11      6.74 o 
  10   0   1        2.92        1.76      3.40 o 
  11   0   1       75.46       84.94      7.84 o 
  12   0   1        3.73        7.84      5.05 o 
  13   0   1        7.99       10.43      5.28 o 
  14   0   1       15.44       13.82      5.95 o 
 -14   1   1       19.40       24.55      5.25 o 
 -13   1   1        0.75       -3.06      3.89 o 
 -12   1   1        7.59        6.11      3.62 o 
 -11   1   1        0.00        1.16      2.24 o 
 -10   1   1       66.18       67.60      3.93 o 
  -9   1   1       97.15      107.16      4.95 o 
  -8   1   1       64.55       70.64      3.05 o 
  -7   1   1      134.89      132.29      4.47 o 
  -6   1   1      440.46      458.83      8.53 o 
  -5   1   1      622.17      730.47     12.87 o 
  -4   1   1       55.30       58.86      3.22 o 
  -3   1   1       35.82       38.33      2.23 o 
  -2   1   1      642.56      651.66      9.13 o 
  -1   1   1     5119.23     4754.69     54.38 o 
   0   1   1     4537.74     4448.13     48.62 o 
   1   1   1      549.59      550.28      7.62 o 
   2   1   1       39.65       48.38      1.15 o 
   3   1   1       45.94       52.77      1.48 o 
   4   1   1        3.94        6.03      0.96 o 
   5   1   1      272.96      288.17      5.09 o 
   6   1   1        6.87        3.38      1.01 o 
   7   1   1      966.78      954.00     15.93 o 
   8   1   1      121.86      130.98      4.85 o 
   9   1   1      280.78      292.71      8.05 o 
  10   1   1       49.54       58.60      6.48 o 
  11   1   1        2.15       -0.33      3.99 o 
  12   1   1       65.03       88.40      9.00 o 
  13   1   1        7.29       -0.60      5.41 o 
 -13   2   1        0.20        2.79      3.26 o 
 -12   2   1        8.77       12.26      3.49 o 
 -11   2   1       12.67       12.72      3.16 o 
 -10   2   1       14.07       13.52      2.92 o 
  -9   2   1      223.21      216.62      7.10 o 
  -8   2   1       49.48       42.02      3.65 o 
  -6   2   1       96.17       87.93      4.85 o 
  -5   2   1      595.38      693.35     22.62 o 
  -4   2   1        3.67        6.19      1.01 o 
  -3   2   1       34.44       37.70      1.47 o 
  -2   2   1     2619.73     2609.75     28.06 o 
  -1   2   1     5470.41     5134.19     58.87 o 
   0   2   1      486.72      487.58      5.72 o 
   1   2   1        0.06       -0.41      0.41 o 
   2   2   1     1636.78     1681.60     22.61 o 
   3   2   1      571.95      677.94      9.65 o 
   4   2   1      262.87      332.33      5.71 o 
   5   2   1       30.32       49.45      2.18 o 
   6   2   1       19.31       12.35      1.38 o 
   7   2   1      444.02      444.09      7.86 o 
   8   2   1       22.44       24.88      2.83 o 
   9   2   1        7.30        4.07      4.09 o 
  10   2   1       29.50       31.62      5.85 o 
  11   2   1        0.72        1.93      4.75 o 
  12   2   1       10.02       11.39      5.71 o 
  13   2   1        0.27       -5.05      5.05 o 
  -5   3   1        0.06       -0.57      0.99 o 
  -4   3   1       46.48       68.80      2.29 o 
  -3   3   1      345.80      296.20      4.52 o 
  -2   3   1      111.29      102.49      1.43 o 
  -1   3   1     1033.55      890.34     10.68 o 
   0   3   1     2378.43     2450.24     28.57 o 
   1   3   1     2329.25     2399.54     26.56 o 
   2   3   1     1109.53     1171.21     15.01 o 
   3   3   1        8.78        4.35      1.08 o 
   4   3   1       25.89       24.25      1.42 o 
   5   3   1       18.53       22.88      1.66 o 
   6   3   1      196.30      202.91      5.49 o 
   7   3   1        0.24       -1.36      1.36 o 
   8   3   1      144.37      142.76      7.24 o 
   9   3   1        0.06       -3.19      3.85 o 
  10   3   1       74.87       81.98      8.77 o 
  11   3   1        2.96       -4.42      4.42 o 
  12   3   1        0.04       -0.90      5.35 o 
  13   3   1        0.39       -1.49      6.05 o 
 -12   4   1        4.65        7.61      5.15 o 
 -11   4   1        0.60        0.53      4.29 o 
 -10   4   1       58.61       63.51      7.04 o 
  -9   4   1       19.08       17.14      4.65 o 
  -8   4   1      315.65      306.61     14.38 o 
  -7   4   1       67.84       61.75      5.71 o 
  -6   4   1      130.47      121.19      4.73 o 
  -5   4   1      217.64      216.23      6.57 o 
  -4   4   1        5.24        3.71      0.83 o 
  -3   4   1        8.98        9.90      0.55 o 
  -2   4   1       75.29       75.82      1.44 o 
  -1   4   1       23.31       25.01      1.00 o 
   0   4   1      154.93      172.22      2.93 o 
   1   4   1       41.31       30.68      1.28 o 
   2   4   1     3954.05     4300.55     56.25 o 
   3   4   1      321.68      355.67      8.25 o 
   4   4   1       78.69       96.64      2.64 o 
   5   4   1      141.94      162.28      3.88 o 
   6   4   1      147.32      145.04      4.24 o 
   7   4   1        0.07       -1.56      1.56 o 
   8   4   1     1291.34     1245.18     49.10 o 
   9   4   1      124.97      102.48      9.43 o 
  10   4   1        4.03        1.40      5.18 o 
  11   4   1       16.99       14.78      6.11 o 
  12   4   1        0.23       -5.25      5.25 o 
  13   4   1        0.37       -6.11      6.11 o 
 -12   5   1        0.00       -4.75      4.75 o 
 -11   5   1        2.02        2.69      4.72 o 
 -10   5   1       37.81       42.42      6.44 o 
  -9   5   1        2.23       -3.36      3.36 o 
  -8   5   1       47.62       64.01      6.51 o 
  -7   5   1       25.00       29.11      2.92 o 
  -6   5   1        3.50        0.49      1.70 o 
  -5   5   1       83.92       75.01      2.45 o 
  -4   5   1      401.84      405.80      7.92 o 
  -3   5   1        0.12        0.74      0.49 o 
  -2   5   1        1.33        0.17      0.57 o 
  -1   5   1       18.64       27.16      1.18 o 
   0   5   1      543.09      552.91      7.72 o 
   1   5   1       37.09       53.03      1.95 o 
   2   5   1      118.91      129.63      3.28 o 
   3   5   1      147.87      135.94      3.52 o 
   4   5   1      204.81      244.59      5.69 o 
   5   5   1       22.92       27.13      1.99 o 
   6   5   1       23.61       24.12      2.67 o 
   7   5   1       59.26       57.81      5.22 o 
   8   5   1        2.86       -0.50      4.45 o 
   9   5   1        3.49       -3.75      4.72 o 
  10   5   1        8.51        5.91      5.61 o 
  11   5   1        0.49        2.79      5.71 o 
  12   5   1        1.97        1.46      6.15 o 
 -12   6   1       11.19       21.82      6.21 o 
 -11   6   1       28.00       42.32      7.14 o 
 -10   6   1       20.08       25.18      5.81 o 
  -9   6   1        1.18       -0.60      3.82 o 
  -8   6   1      223.59      222.60     12.39 o 
  -7   6   1       78.66       85.89      6.03 o 
  -6   6   1        2.98        4.08      1.47 o 
  -5   6   1        0.57       -1.08      1.08 o 
  -4   6   1       24.12       27.32      1.52 o 
  -3   6   1      424.44      399.89      5.95 o 
  -2   6   1       23.44       17.26      1.03 o 
  -1   6   1      224.69      248.80      3.83 o 
   0   6   1      102.50      113.82      2.76 o 
   1   6   1       90.14       84.37      3.08 o 
   2   6   1       24.13       32.41      2.16 o 
   3   6   1        6.49        2.59      1.55 o 
   4   6   1      586.95      616.69     13.20 o 
   5   6   1       26.78       19.31      2.30 o 
   6   6   1      310.95      312.55     12.66 o 
   7   6   1       27.82       32.11      4.87 o 
   8   6   1        6.97        2.79      4.72 o 
   9   6   1        1.28        2.86      5.08 o 
  10   6   1       42.57       46.01      8.11 o 
  11   6   1       11.80        5.95      6.38 o 
  12   6   1        2.54        0.96      6.54 o 
 -12   7   1       14.07       22.36      6.54 o 
 -11   7   1        1.73        1.10      4.95 o 
 -10   7   1        0.01        1.56      5.08 o 
  -9   7   1        0.56       -3.72      3.72 o 
  -8   7   1       51.26       52.20      4.26 o 
  -7   7   1       25.97       33.65      2.12 o 
  -6   7   1      305.15      313.05      6.95 o 
  -5   7   1        9.06       13.25      1.41 o 
  -4   7   1       11.10       15.28      0.95 o 
  -3   7   1      487.41      473.03      7.27 o 
  -2   7   1       16.01       18.14      1.25 o 
  -1   7   1      903.99      919.71     12.22 o 
   0   7   1      358.91      351.92      6.56 o 
   1   7   1      153.07      137.48      4.07 o 
   2   7   1        4.57        0.37      1.61 o 
   3   7   1       40.24       31.85      2.71 o 
   4   7   1       27.85       27.30      2.88 o 
   5   7   1       83.20       75.33      4.89 o 
   6   7   1        1.48       -2.28      2.28 o 
   7   7   1        1.90       -2.49      4.29 o 
   8   7   1        7.67       10.90      5.68 o 
   9   7   1       42.77       33.05      7.61 o 
  10   7   1       17.83        2.72      5.98 o 
  11   7   1       12.07       10.33      7.01 o 
  12   7   1        7.33        5.25      7.34 o 
 -12   8   1        0.00       12.99      6.58 o 
 -11   8   1        0.20        3.09      5.45 o 
 -10   8   1       46.58       72.65      8.67 o 
  -9   8   1       31.16       29.92      3.98 o 
  -8   8   1       46.84       41.74      4.13 o 
  -7   8   1        8.58       14.52      2.36 o 
  -6   8   1      110.98      112.65      3.54 o 
  -5   8   1      193.37      193.72      4.91 o 
  -4   8   1      152.40      146.99      3.02 o 
  -3   8   1      219.71      200.36      3.64 o 
  -2   8   1        7.59        8.77      1.21 o 
  -1   8   1      131.54      137.55      3.12 o 
   0   8   1       12.70        6.35      1.68 o 
   1   8   1       65.78       65.76      2.84 o 
   2   8   1       74.89       76.84      3.42 o 
   3   8   1       44.70       37.52      3.22 o 
   4   8   1       73.45       68.83      5.08 o 
   5   8   1      131.50      114.88      5.90 o 
   6   8   1        7.57        1.33      2.82 o 
   7   8   1        0.01        0.30      4.88 o 
   8   8   1        0.09       -1.89      5.05 o 
   9   8   1       62.65       61.36      9.40 o 
  10   8   1        5.54       -4.72      5.98 o 
  11   8   1        4.53        0.27      6.34 o 
 -11   9   1        0.32        3.92      5.61 o 
 -10   9   1       19.98        8.27      5.81 o 
  -9   9   1       20.86       27.22      4.65 o 
  -8   9   1       13.44       12.79      2.68 o 
  -7   9   1        0.16       -1.78      2.34 o 
  -6   9   1       95.77       95.43      4.06 o 
  -5   9   1       47.64       40.08      2.20 o 
  -4   9   1       44.99       50.41      2.24 o 
  -3   9   1       52.59       47.02      2.57 o 
  -2   9   1      110.58      111.45      3.04 o 
  -1   9   1       76.92       77.98      2.73 o 
   0   9   1      137.91      148.84      3.77 o 
   1   9   1      126.56      128.67      3.99 o 
   2   9   1       26.22       18.65      2.75 o 
   3   9   1        0.13       -2.18      2.18 o 
   4   9   1        6.00        5.04      2.96 o 
   5   9   1        8.13        7.41      3.14 o 
   6   9   1      148.27      143.33      7.25 o 
   7   9   1      119.14      115.90     11.29 o 
   8   9   1       37.92       42.89      8.47 o 
   9   9   1        0.10       -2.89      5.68 o 
  10   9   1       23.74       37.24      8.70 o 
 -10  10   1        6.49        4.85      6.01 o 
  -9  10   1       25.65       33.47      3.33 o 
  -8  10   1        6.39        1.18      2.09 o 
  -7  10   1       54.10       68.47      3.71 o 
  -6  10   1        4.95       10.03      2.36 o 
  -5  10   1       52.34       54.13      3.53 o 
  -4  10   1       50.74       52.47      2.54 o 
  -3  10   1       56.07       50.51      2.95 o 
  -2  10   1       40.03       34.61      2.97 o 
  -1  10   1        0.01        0.07      1.87 o 
   0  10   1        5.85        1.94      1.80 o 
   1  10   1       28.27       28.14      2.80 o 
   2  10   1        0.07       -1.11      2.25 o 
   3  10   1       57.67       39.34      4.33 o 
   4  10   1        0.49       -2.82      2.82 o 
   5  10   1        0.46       -2.35      3.00 o 
   6  10   1       26.21       24.50      5.20 o 
   7  10   1       99.90      102.55     11.43 o 
   8  10   1        2.42       -5.28      5.45 o 
   9  10   1        0.00       -5.71      5.95 o 
  10  10   1        4.92        8.50      7.11 o 
 -10  11   1        2.61       -3.16      3.16 o 
  -9  11   1        4.50        5.06      2.40 o 
  -8  11   1        7.33        4.28      2.53 o 
  -7  11   1        7.74        7.09      2.61 o 
  -6  11   1       50.24       57.67      4.99 o 
  -5  11   1       84.60       89.93      3.52 o 
  -4  11   1       17.66       19.50      2.41 o 
  -3  11   1       15.18       15.47      2.46 o 
  -2  11   1       25.38       33.66      2.92 o 
  -1  11   1        1.26       -0.06      2.21 o 
   0  11   1      443.98      452.29     10.11 o 
   1  11   1       16.52       12.28      2.31 o 
   2  11   1        0.17       -0.17      2.59 o 
   3  11   1       16.73       10.17      3.58 o 
   4  11   1        0.25       -1.81      3.09 o 
   5  11   1       49.85       54.28      5.70 o 
   6  11   1        0.56       -4.95      4.95 o 
   7  11   1        1.09       -2.59      5.71 o 
   8  11   1        2.02        3.55      6.71 o 
   9  11   1        5.12        6.81      6.98 o 
 -10  12   1        0.09       -1.49      4.72 o 
  -9  12   1       16.28       22.87      5.06 o 
  -8  12   1        3.96        5.38      3.09 o 
  -7  12   1        7.55        2.88      2.74 o 
  -6  12   1       14.24       19.48      3.87 o 
  -5  12   1        3.69        3.51      1.97 o 
  -4  12   1        4.33        4.79      2.63 o 
  -3  12   1       79.03       83.02      3.97 o 
  -2  12   1       14.91       13.36      2.68 o 
  -1  12   1      120.20      115.51      4.74 o 
   0  12   1        6.06        8.60      2.72 o 
   1  12   1       42.11       44.50      3.63 o 
   2  12   1       60.48       63.55      5.22 o 
   3  12   1       22.72       28.28      6.05 o 
   4  12   1        2.38        2.09      3.54 o 
   5  12   1        0.80       -0.38      3.63 o 
   6  12   1       50.11       59.79      9.60 o 
   7  12   1        5.69       12.99      6.94 o 
   8  12   1       34.01       35.01      9.00 o 
  -9  13   1        4.93        3.29      3.23 o 
  -8  13   1       15.94       13.72      4.02 o 
  -7  13   1        0.00       -3.64      3.64 o 
  -6  13   1       12.02       11.39      3.44 o 
  -5  13   1       60.22       67.40      3.54 o 
  -4  13   1        0.04       -2.16      2.16 o 
  -3  13   1       14.62       13.61      2.77 o 
  -2  13   1       50.84       50.56      5.42 o 
  -1  13   1        0.01       -0.51      2.48 o 
   0  13   1       11.22        4.09      2.76 o 
   1  13   1       40.40       37.66      4.69 o 
   2  13   1       44.21       49.45      6.90 o 
   3  13   1       34.60       40.82      4.99 o 
   4  13   1        9.02        7.83      5.72 o 
   5  13   1       15.33       22.39      9.20 o 
  -8  14   1        7.47        8.65      3.74 o 
  -7  14   1       20.41       20.92      4.74 o 
  -6  14   1        0.21        4.24      3.38 o 
  -5  14   1       12.37        6.27      3.95 o 
  -4  14   1        1.39       -1.49      2.58 o 
  -3  14   1        0.05        1.15      2.69 o 
  -2  14   1        2.66        5.57      3.04 o 
  -1  14   1        5.72        4.42      3.09 o 
   0  14   1        3.53        2.76      3.59 o 
   1  14   1       25.16       29.91      4.83 o 
   2  14   1       20.97       20.10      5.27 o 
   3  14   1       21.05       24.31      4.86 o 
   4  14   1        0.12        5.08      4.39 o 
  -6  15   1        3.71        1.49      3.87 o 
  -5  15   1        4.28        4.04      2.61 o 
  -4  15   1       23.65       24.21      4.56 o 
  -3  15   1        1.12        0.17      3.04 o 
  -2  15   1        0.00       -3.04      3.04 o 
  -1  15   1        2.45        6.93      3.99 o 
   0  15   1        5.07       10.15      4.25 o 
   1  15   1        2.46        6.05      4.42 o 
   2  15   1        1.28        7.67      6.66 o 
   3  15   1        0.99        4.70      6.22 o 
  -4  16   1        0.58        8.90      8.77 o 
  -3  16   1        2.73        5.47      5.90 o 
  -2  16   1        1.70       -1.63      8.70 o 
  -1  16   1        0.47       -4.78      8.70 o 
   0  16   1        5.30       -0.27      9.87 o 
   1  16   1        5.22        0.70     10.73 o 
  -1 -17   2       51.04       97.90     15.71 o 
   0 -17   2        0.17       -0.03      9.77 o 
   1 -17   2        4.85       16.74     10.20 o 
   2 -17   2        3.88       11.43     10.13 o 
   3 -17   2        0.35        0.62      5.86 o 
   4 -17   2        0.00        1.49      8.60 o 
  -4 -16   2        8.20        8.17      9.47 o 
  -3 -16   2        9.21       11.73      6.65 o 
  -2 -16   2       11.49       15.15      4.68 o 
  -1 -16   2        3.69       -0.57      3.93 o 
   0 -16   2        6.73        0.46      3.87 o 
   1 -16   2       11.51        5.39      4.09 o 
   2 -16   2        1.15       -2.39      3.15 o 
   3 -16   2       34.37       32.71      4.10 o 
   4 -16   2       16.51       15.40      3.52 o 
   5 -16   2        6.17        4.82      2.80 o 
   6 -16   2        0.01       -2.24      5.16 o 
  -5 -15   2       33.09       42.51      6.75 o 
  -4 -15   2        0.05        1.21      4.22 o 
  -3 -15   2       26.80       26.50      4.96 o 
  -2 -15   2        5.28        7.76      4.11 o 
  -1 -15   2        3.81        0.99      3.85 o 
   0 -15   2       50.38       56.92      4.69 o 
   1 -15   2        8.12        3.91      2.82 o 
   2 -15   2       14.36       10.40      2.90 o 
   3 -15   2        6.55        4.20      2.97 o 
   4 -15   2        6.43        0.52      2.82 o 
   5 -15   2        5.68        2.45      2.67 o 
   6 -15   2        1.44       -3.46      3.46 o 
   7 -15   2       18.89       21.78      4.39 o 
   8 -15   2       12.49       19.99      5.32 o 
  -6 -14   2        4.55       15.01      7.18 o 
  -5 -14   2        5.18        2.24      4.89 o 
  -4 -14   2        3.40        1.32      3.75 o 
  -3 -14   2       24.34       29.89      5.46 o 
  -2 -14   2        4.43       10.26      3.40 o 
  -1 -14   2        0.68        2.94      2.97 o 
   0 -14   2       15.38       16.75      3.13 o 
   1 -14   2        1.98        1.51      2.54 o 
   2 -14   2        0.59        4.77      2.83 o 
   3 -14   2       17.07       16.29      2.86 o 
   4 -14   2        2.25        1.84      2.34 o 
   5 -14   2       36.66       39.45      3.16 o 
   6 -14   2        0.02       -3.18      3.18 o 
   7 -14   2       14.53       13.26      3.89 o 
   8 -14   2        0.52       -3.24      3.24 o 
   9 -14   2        0.05       -0.52      3.64 o 
  -8 -13   2        3.08        3.52      6.51 o 
  -7 -13   2       11.71        0.56      6.28 o 
  -6 -13   2       17.94       21.82      7.74 o 
  -5 -13   2        1.50       -0.30      3.07 o 
  -4 -13   2       34.16       50.36      4.39 o 
  -3 -13   2      118.94      124.12      6.83 o 
  -2 -13   2        3.84        6.57      3.11 o 
  -1 -13   2       88.31       95.21      4.54 o 
   0 -13   2       17.16       16.61      2.81 o 
   1 -13   2        1.97        2.14      2.36 o 
   2 -13   2       15.31       12.45      2.60 o 
   3 -13   2        8.93       12.55      2.58 o 
   4 -13   2        4.67        0.14      2.19 o 
   5 -13   2       15.84       14.94      2.39 o 
   6 -13   2        6.70        8.48      3.02 o 
   7 -13   2       11.47        5.46      4.29 o 
   8 -13   2       16.06       15.93      3.59 o 
   9 -13   2        0.13       -3.63      3.63 o 
  10 -13   2        0.32        1.66      3.69 o 
  -9 -12   2        1.02       -0.37      6.11 o 
  -8 -12   2        0.31       -5.15      5.15 o 
  -7 -12   2        2.86        0.66      6.11 o 
  -6 -12   2        5.51       10.44      4.78 o 
  -5 -12   2        3.92        4.18      3.52 o 
  -4 -12   2       40.38       29.09      3.63 o 
  -3 -12   2        2.01        0.27      2.58 o 
  -2 -12   2       12.81       10.24      2.29 o 
  -1 -12   2       45.83       45.01      2.94 o 
   0 -12   2        5.55        9.48      2.33 o 
   1 -12   2       11.27        7.98      2.27 o 
   2 -12   2       23.48       22.42      2.85 o 
   3 -12   2       72.19       77.30      3.70 o 
   4 -12   2       43.65       55.03      3.16 o 
   5 -12   2       65.17       63.95      3.15 o 
   6 -12   2        7.53        4.22      2.65 o 
   7 -12   2        0.32        3.36      2.55 o 
   8 -12   2        6.62        8.02      2.71 o 
   9 -12   2        5.26        4.58      2.81 o 
  11 -12   2        1.18        5.48      4.05 o 
 -10 -11   2       10.92       18.44      7.84 o 
  -9 -11   2       17.26       19.96      7.81 o 
  -8 -11   2        5.43        0.10      5.51 o 
  -7 -11   2       29.41       33.55      7.81 o 
  -6 -11   2       11.88       15.54      4.58 o 
  -5 -11   2       19.21       19.32      4.65 o 
  -4 -11   2        2.57       -0.61      3.10 o 
  -3 -11   2        4.78        1.12      2.20 o 
  -2 -11   2       75.20       77.04      3.43 o 
  -1 -11   2        0.51       -1.55      1.55 o 
   0 -11   2        2.32        2.66      1.67 o 
   1 -11   2       24.80       24.77      2.53 o 
   2 -11   2       48.78       49.30      3.01 o 
   3 -11   2       11.69        3.86      2.03 o 
   4 -11   2       80.34       84.70      2.97 o 
   5 -11   2      462.33      472.25     10.03 o 
   6 -11   2       14.56       19.64      2.72 o 
   7 -11   2       21.74       21.51      2.86 o 
   8 -11   2        2.61       -0.57      2.41 o 
   9 -11   2       13.63       14.29      3.74 o 
 -11 -10   2        1.06       -6.15      6.15 o 
 -10 -10   2        0.78        8.74      6.81 o 
  -9 -10   2        0.16        4.42      6.34 o 
  -8 -10   2        2.11       -0.47      5.41 o 
  -7 -10   2        2.25       -3.99      4.55 o 
  -6 -10   2       95.02      104.31      6.34 o 
  -5 -10   2       37.75       38.89      4.47 o 
  -4 -10   2      109.85      118.76      6.45 o 
  -3 -10   2       53.28       50.71      3.40 o 
  -2 -10   2      147.91      145.40      3.98 o 
  -1 -10   2        7.95        9.68      1.67 o 
   0 -10   2        4.31        3.26      1.43 o 
   1 -10   2      225.90      221.88      4.58 o 
   2 -10   2        5.03       -0.32      1.35 o 
   3 -10   2        5.79        0.74      1.40 o 
   4 -10   2       89.64       91.41      2.95 o 
   5 -10   2       62.56       71.57      3.80 o 
   6 -10   2        7.40        6.02      2.22 o 
   7 -10   2        2.32        0.70      1.55 o 
   8 -10   2       62.43       68.89      5.73 o 
   9 -10   2       15.46       12.17      3.89 o 
  10 -10   2        0.48        1.06      5.58 o 
 -11  -9   2        7.58        2.23      6.38 o 
 -10  -9   2       15.21       17.61      7.27 o 
  -9  -9   2       31.29       34.25      7.91 o 
  -8  -9   2        1.21       -4.88      4.88 o 
  -7  -9   2        7.30        7.14      5.05 o 
  -6  -9   2        0.91       -2.81      2.81 o 
  -5  -9   2        6.46       -2.57      2.99 o 
  -4  -9   2        8.25        5.24      2.52 o 
  -3  -9   2      495.56      486.97      9.99 o 
  -2  -9   2       16.00        9.98      1.46 o 
  -1  -9   2      221.88      221.04      4.73 o 
   0  -9   2      788.38      834.37     11.41 o 
   1  -9   2       54.32       61.72      2.26 o 
   2  -9   2      354.07      334.89      5.40 o 
   3  -9   2        7.34        4.58      1.11 o 
   4  -9   2        2.57        1.80      0.96 o 
   5  -9   2        4.82        0.21      1.74 o 
   6  -9   2       74.14       73.96      2.65 o 
   7  -9   2       51.60       52.13      2.91 o 
   8  -9   2       32.71       36.41      3.63 o 
   9  -9   2        4.25        6.64      5.25 o 
  10  -9   2       11.96        2.36      5.48 o 
  11  -9   2        0.50        1.86      5.45 o 
 -12  -8   2        0.27       -2.79      6.68 o 
 -11  -8   2       56.24       61.79     10.00 o 
 -10  -8   2        6.38       11.16      6.21 o 
  -9  -8   2        0.88       -2.52      5.05 o 
  -8  -8   2       27.53       34.61      7.37 o 
  -7  -8   2        3.71        0.68      3.35 o 
  -6  -8   2        5.95        1.61      3.27 o 
  -5  -8   2      206.75      207.60      6.89 o 
  -4  -8   2      248.59      229.52      6.11 o 
  -3  -8   2      183.90      211.27      5.43 o 
  -2  -8   2        5.78        7.05      1.57 o 
  -1  -8   2      100.92      107.19      2.96 o 
   0  -8   2        9.14       10.12      1.32 o 
   1  -8   2     1179.19     1261.75     16.30 o 
   2  -8   2      568.65      596.55      7.84 o 
   3  -8   2       49.11       51.60      1.58 o 
   4  -8   2       20.35       21.28      1.02 o 
   5  -8   2       16.32       16.12      1.28 o 
   6  -8   2       10.66        3.94      1.43 o 
   7  -8   2       66.84       65.91      3.01 o 
   8  -8   2        1.47        0.76      4.29 o 
   9  -8   2       67.33       67.73      7.97 o 
  10  -8   2       51.31       53.38      7.67 o 
  11  -8   2        0.03        4.75      5.41 o 
 -12  -7   2        2.44        0.47      6.54 o 
 -11  -7   2        1.91        2.19      5.48 o 
 -10  -7   2        0.95       -0.60      5.18 o 
  -9  -7   2        0.39        3.82      5.18 o 
  -8  -7   2       93.25       94.71      9.87 o 
  -7  -7   2      388.86      389.24     14.05 o 
  -6  -7   2      150.89      150.02      6.70 o 
  -5  -7   2      606.55      628.54     12.01 o 
  -4  -7   2       84.49       95.11      3.20 o 
  -3  -7   2      231.53      234.07      4.59 o 
  -2  -7   2      212.50      211.09      3.93 o 
  -1  -7   2     1432.56     1529.75     19.32 o 
   0  -7   2      236.08      235.10      3.55 o 
   1  -7   2      191.92      154.78      3.36 o 
   2  -7   2      216.95      196.68      2.99 o 
   3  -7   2       20.37       24.00      1.07 o 
   4  -7   2       15.52       13.93      2.13 o 
   5  -7   2      197.16      172.85      3.52 o 
   6  -7   2       84.79       77.45      2.73 o 
   7  -7   2        0.60       -0.34      1.48 o 
   8  -7   2       56.62       51.19      6.61 o 
   9  -7   2       30.06       25.11      5.68 o 
  10  -7   2       19.70       11.26      5.08 o 
  11  -7   2        2.11       -2.46      4.45 o 
  12  -7   2        2.31        3.89      5.32 o 
 -13  -6   2        4.29        7.61      6.81 o 
 -12  -6   2       35.19       36.01      8.21 o 
 -11  -6   2        8.30        5.98      5.85 o 
 -10  -6   2        8.58        6.34      5.71 o 
  -9  -6   2      364.35      349.00     18.74 o 
  -8  -6   2      326.23      360.52     18.80 o 
  -7  -6   2        4.03        1.39      2.74 o 
  -6  -6   2      147.31      149.57      5.27 o 
  -5  -6   2        4.00        2.23      1.58 o 
  -4  -6   2        0.00        0.67      0.84 o 
  -3  -6   2      294.26      317.24      5.48 o 
  -2  -6   2        0.73       -0.85      0.85 o 
  -1  -6   2        0.00       -1.07      1.07 o 
   0  -6   2       43.95       31.87      1.10 o 
   1  -6   2      136.86      142.57      2.33 o 
   2  -6   2      671.12      652.98      7.66 o 
   3  -6   2       50.58       39.35      1.18 o 
   4  -6   2       43.54       37.94      2.34 o 
   5  -6   2      139.84      148.37      3.36 o 
   6  -6   2       10.40       15.38      1.29 o 
 -13  -5   2       20.67       27.74      7.74 o 
 -12  -5   2       37.65       33.22      7.71 o 
 -11  -5   2       20.09       27.94      6.64 o 
 -10  -5   2       26.47       26.11      6.51 o 
  -9  -5   2      133.52      116.63     10.00 o 
  -8  -5   2       54.92       63.91      7.77 o 
  -7  -5   2      522.46      509.80     13.18 o 
  -6  -5   2      793.58      834.28     12.47 o 
  -5  -5   2       67.72       74.32      2.33 o 
  -4  -5   2       32.06       27.69      1.54 o 
  -3  -5   2       96.38      107.55      2.39 o 
  -2  -5   2        0.65        1.61      0.71 o 
  -1  -5   2      631.18      658.16      7.11 o 
   0  -5   2     3273.52     3239.53     32.03 o 
   1  -5   2      808.59      796.14      8.22 o 
   2  -5   2        0.23       -0.50      0.50 o 
   3  -5   2      534.33      550.19      6.37 o 
   4  -5   2      143.27      136.72      4.75 o 
   5  -5   2     1069.77     1072.56     19.34 o 
   6  -5   2       74.37       74.86      3.05 o 
 -13  -4   2        6.09        7.74      6.08 o 
 -12  -4   2       19.80       34.08      7.18 o 
 -11  -4   2        6.19        4.95      4.98 o 
 -10  -4   2       45.96       67.07      7.67 o 
  -9  -4   2       59.28       66.11      7.64 o 
  -8  -4   2      477.45      478.29     14.84 o 
  -7  -4   2      228.78      228.15      5.03 o 
  -6  -4   2        0.17       -0.97      0.97 o 
  -5  -4   2      272.03      300.34      5.23 o 
  -4  -4   2     1035.50     1184.19     15.33 o 
  -3  -4   2       10.24        9.48      0.79 o 
  -2  -4   2      508.13      533.41      6.17 o 
  -1  -4   2     4883.69     5177.31     47.13 o 
   0  -4   2      293.80      300.01      3.20 o 
   1  -4   2      165.68      135.38      1.81 o 
   2  -4   2      811.62      757.69      8.38 o 
   3  -4   2     3705.25     3869.78     43.34 o 
   4  -4   2      417.70      379.62      6.38 o 
   5  -4   2       86.59      101.13      3.18 o 
   6  -4   2        0.39        1.07      0.85 o 
   7  -4   2      260.78      263.48     12.46 o 
   8  -4   2      117.21      121.45      6.15 o 
   9  -4   2      109.81      133.55      5.16 o 
  10  -4   2       24.90       27.24      3.52 o 
  11  -4   2       20.88       28.73      3.75 o 
 -14  -3   2        6.33        5.75      6.41 o 
 -13  -3   2       23.32       31.49      6.94 o 
 -12  -3   2        0.51       -4.45      4.45 o 
 -11  -3   2        0.01       -2.76      4.05 o 
 -10  -3   2        0.43        0.40      4.12 o 
  -9  -3   2       90.28       93.05      5.24 o 
  -8  -3   2      210.96      231.69      6.01 o 
  -7  -3   2       53.06       52.80      2.25 o 
  -6  -3   2       12.47       12.79      1.38 o 
  -5  -3   2        3.34       -1.06      1.06 o 
  -4  -3   2       35.44       52.48      1.71 o 
  -3  -3   2       31.70       51.19      1.33 o 
  -2  -3   2        8.68       14.82      0.65 o 
  -1  -3   2     1546.84     1623.35     15.05 o 
   0  -3   2     5895.75     5596.51     50.39 o 
   1  -3   2    12362.67    12145.79    122.08 o 
   2  -3   2    12209.94    11925.18    120.34 o 
   3  -3   2     1899.73     1912.89     22.80 o 
   4  -3   2       75.74       90.30      2.21 o 
   5  -3   2      715.11      758.07     15.88 o 
   6  -3   2      159.12      179.30      4.53 o 
   7  -3   2      264.71      296.93      7.04 o 
   8  -3   2       20.41       20.42      1.77 o 
   9  -3   2        7.26        6.53      2.51 o 
  10  -3   2       16.56       12.69      3.39 o 
  11  -3   2       17.12        6.09      3.22 o 
  12  -3   2        5.73        3.65      3.69 o 
  13  -3   2       71.05       99.46      7.64 o 
  14  -3   2        0.12        6.25      4.02 o 
 -14  -2   2        8.75       -0.73      5.61 o 
 -13  -2   2       20.50       36.01      6.54 o 
 -12  -2   2        0.00       -2.39      4.32 o 
 -11  -2   2        1.14        1.73      3.79 o 
 -10  -2   2        7.35       12.66      4.52 o 
  -9  -2   2      249.88      260.53      9.16 o 
  -8  -2   2        7.28        6.39      1.32 o 
  -7  -2   2      100.90      101.28      2.98 o 
  -6  -2   2       29.64       31.89      1.68 o 
  -5  -2   2       82.46      100.27      2.50 o 
  -4  -2   2      114.84      120.48      2.62 o 
  -3  -2   2      466.93      516.56      6.84 o 
  -2  -2   2      128.52      122.36      1.69 o 
  -1  -2   2    20628.36    20214.94    182.98 o 
   0  -2   2      669.70      685.17      6.64 o 
   1  -2   2        0.05       -0.22      0.22 o 
   2  -2   2    32656.18    31548.30    337.77 o 
   3  -2   2     1292.12     1311.89     15.18 o 
   4  -2   2       64.57       64.58      2.06 o 
   5  -2   2     1361.11     1409.54     29.05 o 
   6  -2   2      109.78      111.34      3.51 o 
   7  -2   2       99.12       92.14      3.35 o 
   8  -2   2        2.88        2.80      1.48 o 
   9  -2   2        2.69        1.24      2.33 o 
  10  -2   2       48.25       55.43      4.02 o 
  11  -2   2       84.40       86.70      7.14 o 
  12  -2   2      130.89      154.63      9.90 o 
  13  -2   2       34.66       44.41      6.15 o 
  14  -2   2       10.36       10.93      4.82 o 
 -14  -1   2        6.38       -4.12      4.95 o 
 -13  -1   2        3.32        5.85      4.85 o 
 -12  -1   2        1.89        0.50      4.35 o 
 -11  -1   2        2.47        7.67      3.99 o 
 -10  -1   2       64.33       57.59      4.35 o 
  -9  -1   2       89.97       96.93      6.03 o 
  -8  -1   2      104.46      110.20      3.68 o 
  -7  -1   2       22.13       19.10      1.40 o 
  -6  -1   2        8.59        8.20      0.95 o 
  -5  -1   2      857.87      917.17     13.59 o 
  -4  -1   2      246.20      250.71      4.17 o 
  -3  -1   2      164.99      182.04      2.65 o 
  -2  -1   2       11.98       17.45      0.84 o 
  -1  -1   2      698.83      657.03      6.37 o 
   0  -1   2      302.90      251.60      2.59 o 
   1  -1   2     3517.92     3332.79     34.63 o 
   2  -1   2        0.43        1.54      0.46 o 
   3  -1   2     1031.92     1059.27     14.08 o 
   4  -1   2       29.38       23.35      1.02 o 
   5  -1   2      705.82      787.40     10.85 o 
   6  -1   2       25.52       33.59      1.83 o 
   7  -1   2       10.75        7.79      1.11 o 
   8  -1   2        0.66        2.48      1.72 o 
   9  -1   2       38.98       39.93      3.53 o 
  10  -1   2       29.07       22.32      4.93 o 
  11  -1   2      113.91      131.61      9.27 o 
  12  -1   2       15.20       18.00      5.12 o 
  13  -1   2        3.18        3.26      4.82 o 
 -14   0   2        3.63       -4.29      4.29 o 
 -13   0   2        0.10       -1.33      3.95 o 
 -12   0   2        1.00       -0.33      3.72 o 
 -11   0   2       27.97       35.25      4.92 o 
 -10   0   2       48.97       45.55      3.63 o 
  -9   0   2       42.07       46.16      2.85 o 
  -8   0   2      167.16      191.36      4.67 o 
  -7   0   2       99.12      104.99      3.66 o 
  -6   0   2      204.31      230.66      4.88 o 
  -5   0   2     1963.72     2154.04     40.22 o 
  -4   0   2      942.74     1085.44     14.26 o 
  -3   0   2        8.81        8.48      0.39 o 
  -2   0   2     1149.74     1123.41     13.93 o 
  -1   0   2      646.71      579.20      6.22 o 
   0   0   2     9554.04     8690.96    106.15 o 
   1   0   2      686.04      679.98      9.41 o 
   2   0   2      196.13      236.04      3.59 o 
   3   0   2      233.38      271.66      4.47 o 
   4   0   2      696.04      690.97     10.50 o 
   5   0   2       38.96       43.71      1.83 o 
   6   0   2        5.31        3.38      0.90 o 
   7   0   2      426.62      425.78      7.82 o 
   8   0   2      486.52      486.50     10.71 o 
   9   0   2       74.21       66.65      4.96 o 
  10   0   2      105.71       98.10      8.17 o 
  11   0   2        0.94        5.51      4.52 o 
  12   0   2       31.82       33.25      6.44 o 
  13   0   2       12.56       22.82      6.11 o 
 -14   1   2        0.45       -3.95      3.95 o 
 -13   1   2        1.91       -2.13      3.55 o 
 -12   1   2        6.97       10.23      3.75 o 
 -11   1   2        1.44        0.23      2.82 o 
 -10   1   2       32.94       28.24      4.15 o 
  -9   1   2        0.14        0.70      1.86 o 
  -8   1   2        4.16        4.98      1.42 o 
  -7   1   2      390.31      450.28     10.12 o 
  -6   1   2      111.47      115.32      2.88 o 
  -5   1   2       31.17       31.70      1.33 o 
  -4   1   2      219.67      197.83      3.39 o 
  -3   1   2       54.31       59.85      1.09 o 
  -2   1   2      610.68      516.24      6.11 o 
  -1   1   2      872.36      829.56      9.30 o 
   0   1   2       53.00       43.60      0.92 o 
   1   1   2      100.01       96.03      1.71 o 
   2   1   2        0.98       -0.45      0.45 o 
   3   1   2     2063.49     2243.17     29.78 o 
   4   1   2       50.36       45.56      1.90 o 
   5   1   2     1070.46     1186.80     17.79 o 
   6   1   2        5.28        5.68      1.14 o 
   7   1   2        1.92       -1.23      1.23 o 
   8   1   2      515.88      499.17     12.11 o 
   9   1   2        0.56       -0.44      2.43 o 
  10   1   2        5.98        6.42      2.54 o 
  11   1   2        0.38       -1.20      4.45 o 
  12   1   2        7.27        1.63      4.92 o 
  13   1   2        0.39       -0.27      5.71 o 
 -11   2   2        3.22        2.66      2.76 o 
  -6   2   2      288.08      308.87     11.29 o 
  -5   2   2      388.39      425.03     17.94 o 
  -4   2   2       15.90       11.91      0.62 o 
  -3   2   2      132.05      178.32      2.87 o 
  -2   2   2      108.15       98.78      1.52 o 
  -1   2   2        3.93        1.56      0.38 o 
   0   2   2      853.28      812.54      9.31 o 
   1   2   2        2.38       -0.44      0.44 o 
   2   2   2        7.08       14.26      1.07 o 
   3   2   2       34.83       52.61      1.74 o 
   4   2   2      599.03      740.03     10.90 o 
   5   2   2      250.98      302.26      6.26 o 
   6   2   2       12.80       12.72      1.47 o 
   7   2   2       25.97       21.98      1.86 o 
   8   2   2       82.86       65.88      4.97 o 
   9   2   2        2.15       -3.62      3.62 o 
  10   2   2      159.45      156.99     11.10 o 
  11   2   2        1.46        3.36      2.82 o 
  12   2   2       31.44       37.34      7.41 o 
  13   2   2       26.26       26.77      7.51 o 
 -11   3   2       21.24       15.08      4.92 o 
 -10   3   2       12.37       13.02      4.38 o 
  -9   3   2      136.53      119.62      8.24 o 
  -8   3   2        0.01        0.27      3.16 o 
  -7   3   2        0.81       -2.33      2.59 o 
  -6   3   2       28.01       28.80      2.32 o 
  -5   3   2      117.45      107.72      3.59 o 
  -4   3   2      181.80      162.56      3.10 o 
  -3   3   2        4.99        8.90      0.54 o 
  -2   3   2       31.33       33.70      0.97 o 
  -1   3   2      318.48      335.00      4.69 o 
   0   3   2     1270.74     1324.93     16.74 o 
   1   3   2      602.56      664.20      9.84 o 
   2   3   2       79.29       67.53      1.90 o 
   3   3   2       71.67       77.39      2.50 o 
   4   3   2      229.52      244.58      4.52 o 
   5   3   2        5.06        1.44      1.18 o 
   6   3   2        8.75        4.26      1.43 o 
   7   3   2       74.54       63.20      6.11 o 
   8   3   2      152.02      119.79     10.03 o 
   9   3   2       20.98       14.05      5.32 o 
  10   3   2       50.57       55.48      7.61 o 
  11   3   2        4.16       -4.72      4.72 o 
  12   3   2       13.53       23.85      7.01 o 
  13   3   2        0.69       -6.18      6.18 o 
 -11   4   2        0.00        1.63      4.48 o 
 -10   4   2        1.71        0.50      4.12 o 
  -9   4   2        0.03       -3.45      3.45 o 
  -8   4   2       56.61       55.01      5.95 o 
  -7   4   2      349.10      339.76     15.11 o 
  -6   4   2      513.92      538.57     14.07 o 
  -5   4   2       65.59       70.11      2.23 o 
  -4   4   2      566.76      586.50     10.35 o 
  -3   4   2        9.54       17.71      0.78 o 
  -2   4   2        4.70        4.06      0.85 o 
  -1   4   2     1187.36     1267.59     16.11 o 
   0   4   2     1668.03     1772.72     22.31 o 
   1   4   2      842.57      953.07     14.47 o 
   2   4   2     1261.26     1359.40     20.25 o 
   3   4   2     1025.51     1176.88     16.51 o 
   4   4   2        0.64       -1.09      1.09 o 
   5   4   2      121.19      120.38      3.43 o 
   6   4   2      575.85      618.49     13.14 o 
   7   4   2        3.74       -1.55      2.79 o 
   8   4   2       84.14       84.64      8.90 o 
   9   4   2        0.13       -3.45      4.45 o 
  10   4   2        0.12       -3.62      4.65 o 
  11   4   2       13.50       18.30      6.78 o 
  12   4   2       38.11       24.62      7.47 o 
 -11   5   2        0.22        2.33      4.58 o 
 -10   5   2        0.30       -1.16      4.12 o 
  -9   5   2        5.30        4.58      4.22 o 
  -8   5   2        1.36        2.72      3.92 o 
  -7   5   2       32.64       30.06      2.93 o 
  -6   5   2       12.44       15.77      1.38 o 
  -5   5   2       12.74       11.81      1.28 o 
  -4   5   2      188.90      174.23      2.94 o 
  -3   5   2       40.76       38.09      1.24 o 
  -2   5   2      314.97      342.10      5.80 o 
  -1   5   2      234.48      226.41      4.03 o 
   0   5   2        0.02       -0.80      0.80 o 
   1   5   2       49.32       48.88      2.77 o 
   2   5   2      216.51      193.88      4.74 o 
   3   5   2      123.16      122.56      3.78 o 
   4   5   2       14.28        6.83      2.29 o 
   5   5   2       52.85       47.64      2.78 o 
   6   5   2       55.45       66.35      7.98 o 
   7   5   2       24.01       21.95      4.12 o 
   8   5   2       33.59       40.86      6.94 o 
   9   5   2       14.48        6.71      5.22 o 
  10   5   2        5.12        9.77      5.61 o 
  11   5   2        0.07       -3.52      5.35 o 
  12   5   2       10.42       -0.83      6.94 o 
 -11   6   2       40.95       50.29      7.51 o 
 -10   6   2        0.34        5.41      4.75 o 
  -9   6   2        0.06        4.98      4.35 o 
  -8   6   2       74.57       70.52      4.70 o 
  -7   6   2        4.64        3.40      1.91 o 
  -6   6   2      224.33      227.56      5.31 o 
  -5   6   2       66.17       58.77      2.14 o 
  -4   6   2      197.79      202.69      3.23 o 
  -3   6   2       33.53       38.29      2.14 o 
  -2   6   2        3.60        1.80      0.89 o 
  -1   6   2       60.68       77.00      2.50 o 
   0   6   2        2.88        1.23      1.24 o 
   1   6   2       69.96       57.87      2.68 o 
   2   6   2       44.15       41.16      3.07 o 
   3   6   2        0.79       -0.46      1.48 o 
   4   6   2       24.32       23.73      2.35 o 
   5   6   2      105.10      109.91      4.80 o 
   6   6   2      352.85      339.69     10.37 o 
   7   6   2       73.10       71.99      8.34 o 
   8   6   2       22.10       22.92      6.34 o 
   9   6   2        0.59        4.95      5.38 o 
  10   6   2       47.25       44.98      8.04 o 
  11   6   2       22.39       19.33      7.81 o 
  12   6   2        2.80       -0.76      6.81 o 
 -11   7   2        0.57       11.06      6.08 o 
 -10   7   2        7.93       16.74      5.85 o 
  -9   7   2        4.54       10.16      5.05 o 
  -8   7   2        0.25       -1.32      2.33 o 
  -7   7   2      272.05      281.78      6.50 o 
  -6   7   2        0.01       -1.91      1.91 o 
  -5   7   2      442.80      452.31      9.00 o 
  -4   7   2      249.71      247.65      4.20 o 
  -3   7   2        3.20        0.98      0.86 o 
  -2   7   2       26.60       30.18      1.49 o 
  -1   7   2       42.86       54.74      2.39 o 
   0   7   2      338.68      324.09      6.94 o 
   1   7   2      143.94      144.04      4.27 o 
   2   7   2        2.70        3.29      1.73 o 
   3   7   2       22.20       17.80      2.49 o 
   4   7   2       55.80       54.38      4.28 o 
   5   7   2      277.57      279.19      9.27 o 
   6   7   2        8.08        6.26      2.99 o 
   7   7   2       23.67       19.37      5.88 o 
   8   7   2       99.34       76.07      9.43 o 
   9   7   2        9.27       -2.16      5.32 o 
  10   7   2        0.41       12.39      6.64 o 
  11   7   2        0.18        3.92      6.71 o 
 -11   8   2        0.94        7.14      5.58 o 
 -10   8   2       10.28        8.17      5.85 o 
  -9   8   2       41.48       52.06      7.92 o 
  -8   8   2        1.61        0.89      1.96 o 
  -7   8   2      106.45      112.95      3.85 o 
  -6   8   2      200.58      204.23      6.08 o 
  -5   8   2       93.30       97.93      3.02 o 
  -4   8   2       90.56       85.53      2.64 o 
  -3   8   2       13.24       13.87      1.30 o 
  -2   8   2       15.39       21.99      1.65 o 
  -1   8   2       51.26       55.53      2.33 o 
   0   8   2        0.20       -0.79      1.39 o 
   1   8   2      160.72      164.30      4.85 o 
   2   8   2        1.72        3.59      2.05 o 
   3   8   2       11.37        6.35      2.36 o 
   4   8   2       70.03       68.89      4.90 o 
   5   8   2       50.35       63.35      7.52 o 
   6   8   2        6.89        3.68      3.10 o 
   7   8   2       40.00       37.64      7.61 o 
   8   8   2        4.74        4.09      5.45 o 
   9   8   2        0.20       -0.03      5.28 o 
  10   8   2        3.58        8.80      7.41 o 
  11   8   2        5.92        5.22      7.31 o 
 -11   9   2        1.73       -2.79      5.98 o 
 -10   9   2        0.62        0.07      5.58 o 
  -9   9   2       11.55       17.63      3.76 o 
  -8   9   2       32.41       39.77      4.00 o 
  -7   9   2        0.68        3.36      1.92 o 
  -6   9   2       70.23       67.76      3.47 o 
  -5   9   2        1.55       -1.14      1.14 o 
  -4   9   2       14.56       13.92      2.72 o 
  -3   9   2       25.15       22.84      2.85 o 
  -2   9   2        7.35        7.53      1.77 o 
  -1   9   2      243.61      251.54      5.55 o 
   0   9   2       10.73       12.08      2.34 o 
   1   9   2       51.65       49.46      3.47 o 
   2   9   2      362.95      352.67      9.24 o 
   3   9   2       51.60       62.91      4.57 o 
   4   9   2        0.07        0.70      2.88 o 
   5   9   2        2.40        0.87      2.97 o 
   6   9   2       26.91       19.99      4.76 o 
   7   9   2       17.61       14.12      6.31 o 
   8   9   2       48.91       40.56      8.27 o 
   9   9   2        2.31       -0.40      6.18 o 
  10   9   2        0.01       -6.18      6.18 o 
 -10  10   2        0.28       11.00      6.34 o 
  -9  10   2        0.64       -1.05      2.35 o 
  -8  10   2        0.18       -2.23      2.23 o 
  -7  10   2        1.91       -0.49      2.18 o 
  -6  10   2      145.17      156.65      7.86 o 
  -5  10   2       31.89       35.22      2.13 o 
  -4  10   2      107.04      108.20      3.93 o 
  -3  10   2      448.75      438.97     11.45 o 
  -2  10   2       20.18       20.16      4.35 o 
  -1  10   2       38.44       49.38      3.50 o 
   0  10   2      230.23      237.88      5.81 o 
   1  10   2      131.31      127.70      5.34 o 
   2  10   2      258.70      268.10      8.05 o 
   3  10   2        3.47        2.83      2.95 o 
   4  10   2        0.80       -1.53      2.87 o 
   5  10   2        0.01       -1.57      3.09 o 
   6  10   2        0.17        0.03      4.95 o 
   7  10   2       69.23       84.21     10.70 o 
   8  10   2        1.10       -4.09      5.81 o 
   9  10   2        3.72       -6.64      6.64 o 
 -10  11   2       27.16       32.09      5.71 o 
  -9  11   2        1.66       -0.67      2.29 o 
  -8  11   2        0.28        0.90      2.44 o 
  -7  11   2       23.59       21.32      4.07 o 
  -6  11   2       20.16       20.67      3.03 o 
  -5  11   2       10.02        8.06      1.97 o 
  -4  11   2       90.34       93.54      3.84 o 
  -3  11   2       31.73       41.57      3.09 o 
  -2  11   2       34.52       31.73      4.54 o 
  -1  11   2       58.70       79.88      4.10 o 
   0  11   2        3.07        5.55      2.50 o 
   1  11   2      102.58      111.96      6.35 o 
   2  11   2        7.69        1.02      3.34 o 
   3  11   2        0.19       -0.05      3.20 o 
   4  11   2       11.00       10.98      3.74 o 
   5  11   2       46.77       46.62      5.31 o 
   6  11   2        3.28        0.73      5.68 o 
   7  11   2        0.83        2.82      6.48 o 
   8  11   2       13.65       16.31      8.17 o 
 -10  12   2        1.89       10.08      3.24 o 
  -9  12   2        0.03       -0.35      2.88 o 
  -8  12   2        2.14       -2.85      2.85 o 
  -7  12   2        0.00       -1.82      3.44 o 
  -6  12   2        2.93        0.21      2.64 o 
  -5  12   2       29.76       36.17      2.83 o 
  -4  12   2        1.46       -0.61      2.15 o 
  -3  12   2       12.97       17.21      2.78 o 
  -2  12   2      100.40      101.48      4.53 o 
  -1  12   2       14.64       12.01      2.79 o 
   0  12   2       12.54        6.37      2.76 o 
   1  12   2        4.25        0.78      3.86 o 
   2  12   2       40.69       48.80      6.70 o 
   3  12   2        0.22        9.31      5.24 o 
   4  12   2       33.75       51.15      9.14 o 
   5  12   2        3.63        1.53      7.14 o 
   6  12   2        3.73       -3.52      6.91 o 
   7  12   2        2.03        4.29      7.74 o 
  -9  13   2        3.04       -0.01      4.07 o 
  -8  13   2       12.56       11.12      3.73 o 
  -7  13   2       14.60       20.78      6.40 o 
  -6  13   2        0.10       -1.75      3.13 o 
  -5  13   2        0.72       -1.83      2.13 o 
  -4  13   2       29.90       28.56      3.05 o 
  -3  13   2        0.08       -1.11      2.70 o 
  -2  13   2        6.37        3.10      2.60 o 
  -1  13   2        0.05        0.23      2.57 o 
   0  13   2        4.47        1.45      3.07 o 
   1  13   2        5.37        7.74      3.83 o 
   2  13   2        9.70        4.48      3.99 o 
   3  13   2        0.43        3.51      5.68 o 
   4  13   2        1.08        8.23      5.51 o 
   5  13   2       10.67       14.15      8.50 o 
  -8  14   2        1.70       -5.91      5.91 o 
  -7  14   2        0.32       -3.43      3.43 o 
  -6  14   2        1.28        0.60      3.25 o 
  -5  14   2        3.56       -2.32      2.32 o 
  -4  14   2        0.09       -2.32      2.53 o 
  -3  14   2        0.06       -2.60      2.60 o 
  -2  14   2        0.34        0.17      2.89 o 
  -1  14   2        0.89        4.47      3.24 o 
   0  14   2        6.61        0.72      3.84 o 
   1  14   2       18.12       20.88      4.75 o 
   2  14   2        9.44        1.79      4.31 o 
   3  14   2       10.92       18.12      4.93 o 
   4  14   2       25.21       40.83     10.70 o 
  -6  15   2        0.03        0.73      7.44 o 
  -5  15   2        0.50       -3.63      3.63 o 
  -4  15   2        1.00       -2.97      3.79 o 
  -3  15   2        1.30       -3.82      3.82 o 
  -2  15   2       10.62       17.51      5.56 o 
  -1  15   2       19.49       33.87      8.50 o 
   0  15   2       29.39       41.13     12.49 o 
   1  15   2        1.26       -0.60     10.07 o 
   2  15   2        7.07       12.96     10.60 o 
  -2 -17   3        1.79       -1.33      9.87 o 
  -1 -17   3        3.09       -4.38     10.00 o 
   0 -17   3       10.70       10.00     10.53 o 
   1 -17   3        0.62        5.61      9.83 o 
   2 -17   3        0.43       -5.31      5.31 o 
   3 -17   3        0.42        0.51      6.41 o 
   4 -17   3        1.96        0.60      8.27 o 
   5 -17   3        2.84       10.83      8.54 o 
  -5 -16   3        3.25       -2.06      9.33 o 
  -4 -16   3        0.00        5.04      6.35 o 
  -3 -16   3        0.35       -0.51      4.11 o 
  -2 -16   3       10.75        6.95      4.46 o 
  -1 -16   3        0.09        1.65      5.72 o 
   0 -16   3       31.45       34.00      4.90 o 
   1 -16   3        0.00        3.12      3.33 o 
   2 -16   3        5.81        2.26      3.32 o 
   3 -16   3        2.43       -1.26      3.03 o 
   4 -16   3        3.82        2.83      3.28 o 
   5 -16   3        0.68       -2.62      2.62 o 
   6 -16   3       12.18       12.32      5.56 o 
   7 -16   3        1.88        9.30      7.77 o 
  -6 -15   3       23.18       23.42      7.74 o 
  -5 -15   3       24.06       26.67      5.99 o 
  -4 -15   3        0.59       -2.22      3.99 o 
  -3 -15   3        1.62        0.34      3.75 o 
  -2 -15   3        2.40        1.55      3.22 o 
  -1 -15   3       13.02       12.81      3.53 o 
   0 -15   3       38.31       29.84      3.47 o 
   1 -15   3       26.71       28.55      4.63 o 
   2 -15   3        3.05       -1.16      2.56 o 
   3 -15   3       30.53       30.64      3.35 o 
   4 -15   3       15.79       15.56      3.22 o 
   5 -15   3       40.83       43.51      5.38 o 
   6 -15   3       12.31       12.38      4.28 o 
   7 -15   3        5.34        4.88      3.73 o 
   8 -15   3        0.38        3.49      4.77 o 
  -7 -14   3        1.64       -0.39      8.50 o 
  -6 -14   3        1.30        2.04      4.31 o 
  -5 -14   3        9.24       10.78      5.41 o 
  -4 -14   3       11.49       15.44      4.35 o 
  -3 -14   3        5.11        7.08      3.78 o 
  -2 -14   3       14.12        8.67      5.37 o 
  -1 -14   3       32.04       38.86      3.98 o 
   0 -14   3       39.50       39.02      3.50 o 
   1 -14   3        0.73        1.14      2.39 o 
   2 -14   3        2.15       -0.95      2.30 o 
   3 -14   3        0.01       -2.16      2.16 o 
   4 -14   3       12.49       16.08      2.71 o 
   5 -14   3       11.04       14.53      2.60 o 
   6 -14   3       22.22       19.28      3.91 o 
   7 -14   3       52.94       52.56      5.22 o 
   8 -14   3       26.93       31.31      4.35 o 
   9 -14   3        4.75        5.76      4.08 o 
  -9 -13   3       10.02        4.78      7.31 o 
  -8 -13   3        9.79        8.27      7.41 o 
  -7 -13   3        0.29        0.22      4.22 o 
  -6 -13   3        0.03       -0.02      3.88 o 
  -5 -13   3        1.53        0.68      3.00 o 
  -4 -13   3        0.62        0.82      2.82 o 
  -3 -13   3       23.64       22.23      4.87 o 
  -2 -13   3      156.97      152.14      6.09 o 
  -1 -13   3        5.38        4.12      2.39 o 
   0 -13   3       62.23       63.11      3.78 o 
   1 -13   3      109.72      121.24      4.67 o 
   2 -13   3       14.86       13.07      2.92 o 
   3 -13   3       53.30       62.28      3.64 o 
   4 -13   3       20.90       24.95      3.28 o 
   5 -13   3       22.69       22.65      4.07 o 
   6 -13   3       51.30       55.55      4.21 o 
   7 -13   3       55.81       57.72      4.19 o 
   8 -13   3        2.28        1.80      3.13 o 
   9 -13   3        0.16        0.99      2.93 o 
  10 -13   3        0.76        3.46      4.68 o 
  -9 -12   3       14.44       13.45      7.94 o 
  -8 -12   3       30.87       30.16      8.40 o 
  -7 -12   3       88.62       97.07     11.23 o 
  -6 -12   3        2.09        2.16      6.16 o 
  -5 -12   3        3.96       -2.63      2.63 o 
  -4 -12   3        2.24       -2.02      2.65 o 
  -3 -12   3       39.86       39.40      3.25 o 
  -2 -12   3        1.21       -0.93      1.89 o 
  -1 -12   3       24.93       15.92      2.23 o 
   0 -12   3        7.84        7.64      2.24 o 
   1 -12   3       96.44       88.19      3.91 o 
   2 -12   3        0.82       -1.91      1.91 o 
   3 -12   3       92.15       96.24      3.95 o 
   4 -12   3        8.46        7.32      2.12 o 
   5 -12   3       11.40       12.61      2.43 o 
   6 -12   3       39.48       45.59      3.60 o 
   7 -12   3        1.61        1.82      2.45 o 
   8 -12   3        8.98        9.70      2.77 o 
   9 -12   3        2.57        6.26      2.78 o 
  10 -12   3       10.99       10.23      4.55 o 
 -10 -11   3        1.01        2.76      6.78 o 
  -9 -11   3        3.25       -2.13      5.95 o 
  -8 -11   3        3.91        8.77      6.78 o 
  -7 -11   3       28.25       40.76      8.14 o 
  -6 -11   3       19.49       19.59      4.11 o 
  -5 -11   3       20.24       19.43      3.92 o 
  -4 -11   3        0.01       -2.47      2.47 o 
  -3 -11   3        1.27       -1.83      1.83 o 
  -2 -11   3        0.00       -2.91      2.91 o 
  -1 -11   3       93.95       92.54      3.59 o 
   0 -11   3        6.77        5.40      1.76 o 
   1 -11   3      107.74      108.60      3.54 o 
   2 -11   3       74.20       60.84      3.19 o 
   3 -11   3       20.77       19.51      2.23 o 
   4 -11   3        9.75        6.44      1.59 o 
   5 -11   3        5.29        5.26      1.43 o 
   6 -11   3        3.93        4.28      2.31 o 
   7 -11   3        5.98        4.84      1.92 o 
   8 -11   3       12.47       16.91      2.61 o 
   9 -11   3        0.01        1.47      2.37 o 
 -11 -10   3        9.85        8.77      7.24 o 
 -10 -10   3        0.02       -4.62      6.01 o 
  -9 -10   3       67.13       82.91     11.00 o 
  -8 -10   3        0.65       -2.29      5.15 o 
  -7 -10   3       22.22       21.56      6.78 o 
  -6 -10   3       49.04       55.84      5.10 o 
  -5 -10   3      138.96      140.66      6.99 o 
  -4 -10   3      266.93      236.15      8.87 o 
  -3 -10   3       13.72        7.78      2.88 o 
  -2 -10   3      266.14      261.15      5.02 o 
  -1 -10   3        5.49       -0.86      1.35 o 
   0 -10   3       25.38       31.78      2.02 o 
   1 -10   3        1.62       -1.22      1.22 o 
   2 -10   3      110.66      105.97      2.84 o 
   3 -10   3       14.65        8.39      1.47 o 
   4 -10   3      159.65      166.75      4.71 o 
   5 -10   3      113.73      114.69      3.14 o 
   6 -10   3       61.53       61.36      2.87 o 
   7 -10   3        0.44        1.25      1.58 o 
   8 -10   3       21.58       18.93      2.45 o 
   9 -10   3        0.33        0.44      2.22 o 
  10 -10   3        0.05       -3.06      4.78 o 
 -12  -9   3        0.02       10.16      7.67 o 
 -11  -9   3       12.61       -0.53      6.28 o 
 -10  -9   3       19.81       41.52      8.67 o 
  -9  -9   3       80.41       88.13     10.60 o 
  -8  -9   3       41.59       35.84      7.67 o 
  -7  -9   3       41.80       31.66      6.98 o 
  -6  -9   3      145.95      131.88      6.72 o 
  -5  -9   3      158.50      152.42      8.02 o 
  -4  -9   3      352.65      331.69      8.88 o 
  -3  -9   3      449.55      421.69      7.25 o 
  -2  -9   3       34.67       41.09      2.00 o 
  -1  -9   3        0.76        1.30      1.12 o 
   0  -9   3       98.75      117.43      2.91 o 
   1  -9   3      772.73      779.32     10.77 o 
   2  -9   3       24.61       29.35      1.54 o 
   3  -9   3      227.51      235.55      3.89 o 
   4  -9   3       58.35       54.13      1.66 o 
   5  -9   3       68.70       68.52      2.56 o 
   6  -9   3      121.63      122.17      3.83 o 
   7  -9   3        0.13        0.49      1.33 o 
   8  -9   3       57.71       57.60      3.71 o 
   9  -9   3       14.71       14.48      5.75 o 
  10  -9   3       18.64       17.94      6.38 o 
 -12  -8   3        7.59        0.43      6.84 o 
 -11  -8   3        1.73       -5.55      5.55 o 
 -10  -8   3       27.51       31.46      7.57 o 
  -9  -8   3       21.37       20.56      6.68 o 
  -8  -8   3        4.00       10.60      6.01 o 
  -7  -8   3       57.36       65.49      6.04 o 
  -6  -8   3       60.39       58.89      4.92 o 
  -5  -8   3        7.21       -1.26      2.74 o 
  -4  -8   3      128.13      123.06      4.38 o 
  -3  -8   3        7.68        1.05      1.66 o 
  -2  -8   3      252.45      264.72      4.32 o 
  -1  -8   3        1.63        2.52      0.94 o 
   0  -8   3      412.71      459.16      7.75 o 
   1  -8   3        0.26       -0.89      0.89 o 
   2  -8   3      190.24      201.75      4.13 o 
   3  -8   3       17.95       11.90      0.97 o 
   4  -8   3       21.01       17.31      1.14 o 
   5  -8   3      103.73       93.45      2.93 o 
   6  -8   3      177.77      181.97      3.87 o 
   7  -8   3       28.36       28.84      2.22 o 
   8  -8   3       23.58       29.79      6.53 o 
   9  -8   3       13.89       18.40      5.61 o 
  10  -8   3       18.73        7.97      5.15 o 
  11  -8   3        2.72       -0.20      5.22 o 
 -12  -7   3        0.06       -0.40      6.11 o 
 -11  -7   3       12.70       27.11      7.64 o 
 -10  -7   3        0.02       -2.13      5.15 o 
  -9  -7   3       43.85       51.02      8.04 o 
  -8  -7   3      170.47      149.02     11.79 o 
  -7  -7   3        9.30        6.61      5.73 o 
  -6  -7   3       40.56       45.19      3.55 o 
  -5  -7   3        0.11       -1.35      1.35 o 
  -4  -7   3       55.58       62.56      2.59 o 
  -3  -7   3       71.58       56.26      2.17 o 
  -2  -7   3        4.89        1.10      0.85 o 
  -1  -7   3       45.40       44.23      1.51 o 
   0  -7   3      418.27      409.64      6.58 o 
   1  -7   3       83.08       74.22      1.63 o 
   2  -7   3        1.73        2.09      0.70 o 
   3  -7   3        0.20       -0.66      0.66 o 
   4  -7   3      790.16      813.08      9.44 o 
   5  -7   3      119.12      122.36      2.65 o 
   6  -7   3       40.40       33.10      1.95 o 
   7  -7   3        2.10        1.05      1.99 o 
   8  -7   3        3.32        0.23      1.68 o 
 -13  -6   3        6.88       12.59      7.27 o 
 -12  -6   3        0.35       -3.32      5.85 o 
 -11  -6   3       16.80        4.58      6.05 o 
 -10  -6   3       51.40       56.04      8.01 o 
  -9  -6   3       33.57       42.55      7.11 o 
  -8  -6   3        2.55       -1.56      4.48 o 
  -7  -6   3      189.98      212.42      6.27 o 
  -6  -6   3       17.54       10.33      1.78 o 
  -5  -6   3      133.28      129.53      3.23 o 
  -4  -6   3       71.31       75.96      2.62 o 
  -3  -6   3       35.54       40.53      1.64 o 
  -2  -6   3      261.23      252.49      3.51 o 
  -1  -6   3     1817.10     1822.60     19.25 o 
   0  -6   3      686.01      689.42      7.48 o 
   1  -6   3      503.22      552.65      6.66 o 
   2  -6   3        4.55       -0.40      0.58 o 
   3  -6   3      720.48      738.44      8.96 o 
   4  -6   3      889.61      888.73     10.59 o 
   5  -6   3       62.86       75.68      2.88 o 
   6  -6   3       47.17       47.01      2.39 o 
   7  -6   3       80.66       84.38      3.97 o 
   8  -6   3       20.98       21.51      3.60 o 
   9  -6   3        7.59       15.55      3.16 o 
 -13  -5   3       40.86       48.96      9.07 o 
 -12  -5   3        1.81        0.30      5.85 o 
 -11  -5   3        1.55        0.30      5.15 o 
 -10  -5   3       31.70       24.71      6.18 o 
  -9  -5   3        1.60       -0.50      4.25 o 
  -8  -5   3      428.93      416.93     20.26 o 
  -7  -5   3      233.75      252.00      5.95 o 
  -6  -5   3       10.58        7.20      1.43 o 
  -5  -5   3      500.19      520.78      7.61 o 
  -4  -5   3        0.01       -0.81      0.81 o 
  -3  -5   3       84.78       78.44      2.42 o 
  -2  -5   3       28.31       23.78      0.91 o 
  -1  -5   3     1583.65     1615.65     16.35 o 
   0  -5   3     1075.94     1133.93     11.54 o 
   1  -5   3        2.74        7.49      0.55 o 
   2  -5   3     2074.41     1938.87     22.23 o 
   3  -5   3     1754.75     1718.55     19.77 o 
   4  -5   3     1745.71     1697.45     20.68 o 
   5  -5   3      374.77      391.91      7.73 o 
   6  -5   3       53.70       50.79      2.50 o 
   7  -5   3      620.50      640.46     13.89 o 
   8  -5   3      146.46      150.44      5.53 o 
   9  -5   3       37.73       37.07      4.09 o 
  10  -5   3        0.82        1.36      2.96 o 
 -13  -4   3       22.91       24.18      7.54 o 
 -12  -4   3        0.01       -0.76      5.08 o 
 -11  -4   3        5.46        5.61      5.12 o 
 -10  -4   3        8.43        4.35      4.55 o 
  -9  -4   3      319.64      321.82     16.58 o 
  -8  -4   3        8.45        5.45      2.31 o 
  -7  -4   3        0.08       -0.98      1.50 o 
  -6  -4   3      459.77      476.46      8.20 o 
  -5  -4   3      195.26      194.17      3.79 o 
  -4  -4   3      248.16      277.17      4.36 o 
  -3  -4   3        4.49        4.38      0.68 o 
  -2  -4   3      239.75      259.84      3.01 o 
  -1  -4   3      176.59      143.43      1.86 o 
   0  -4   3    11815.38    11589.54    107.86 o 
   1  -4   3     1312.56     1313.28     13.66 o 
   2  -4   3     2206.05     2081.07     22.25 o 
   3  -4   3      755.37      691.73      7.51 o 
   4  -4   3     3372.03     3495.56     53.73 o 
   5  -4   3      764.26      710.34     17.57 o 
   6  -4   3      178.48      158.32      4.33 o 
   7  -4   3      115.03      118.86      4.64 o 
   8  -4   3        4.37        3.69      1.93 o 
   9  -4   3      139.77      146.13      7.87 o 
  10  -4   3       58.13       46.33      3.89 o 
  11  -4   3       36.16       35.14      3.37 o 
  12  -4   3        0.72        0.50      3.89 o 
  13  -4   3        0.21       -3.06      4.02 o 
 -14  -3   3        0.00        0.93      5.91 o 
 -13  -3   3        3.50        3.36      5.05 o 
 -12  -3   3        3.92        1.33      4.95 o 
 -11  -3   3        4.73        2.36      4.35 o 
 -10  -3   3       44.92       48.75      3.68 o 
  -9  -3   3      134.29      131.36      5.29 o 
  -8  -3   3       45.67       39.72      2.58 o 
  -7  -3   3      108.25      113.28      3.12 o 
  -6  -3   3       15.40       20.00      2.34 o 
  -5  -3   3     2290.24     2588.17     49.65 o 
  -4  -3   3       38.44       38.97      1.30 o 
  -3  -3   3      433.03      494.09      5.98 o 
  -2  -3   3      190.28      178.38      2.13 o 
  -1  -3   3      107.24       99.38      1.27 o 
   0  -3   3    15554.62    14925.33    144.27 o 
   1  -3   3    13996.43    13186.80    127.46 o 
   2  -3   3     1371.23     1248.75     13.51 o 
   3  -3   3     3441.99     3520.54     39.77 o 
   4  -3   3     2844.97     2823.77     34.58 o 
   5  -3   3      862.64      849.06     12.43 o 
   6  -3   3       12.05       15.05      1.31 o 
   7  -3   3     1147.99     1198.57     23.42 o 
   8  -3   3       26.16       27.78      2.18 o 
   9  -3   3       11.18       11.33      2.37 o 
  10  -3   3       28.95       27.40      3.13 o 
  11  -3   3       31.32       24.48      4.78 o 
  12  -3   3       33.90       31.59      5.41 o 
  13  -3   3       40.47       49.10      6.44 o 
 -14  -2   3        0.27       -3.89      5.05 o 
 -13  -2   3       18.18       13.92      5.58 o 
 -12  -2   3        0.98       -1.66      4.32 o 
 -11  -2   3        0.00        0.27      4.05 o 
 -10  -2   3       15.06       17.71      4.58 o 
  -9  -2   3        6.34        1.81      2.57 o 
  -8  -2   3       10.24       10.14      1.50 o 
  -7  -2   3      409.35      428.15      7.80 o 
  -6  -2   3        0.06       -0.63      0.79 o 
  -5  -2   3      380.96      435.77      7.09 o 
  -4  -2   3      780.43      926.48     11.92 o 
  -3  -2   3       82.76       86.99      1.69 o 
  -2  -2   3      323.84      351.24      3.83 o 
  -1  -2   3     4244.41     4182.16     37.73 o 
   0  -2   3      233.63      217.79      2.28 o 
   1  -2   3     3176.44     3045.00     30.01 o 
   2  -2   3     1111.30     1124.01     11.83 o 
   3  -2   3        0.38        0.63      0.55 o 
   4  -2   3      431.14      424.97      6.06 o 
   5  -2   3      403.35      350.37      4.87 o 
   6  -2   3        9.71        7.51      0.75 o 
   7  -2   3        3.26        3.99      1.34 o 
   8  -2   3       20.90       20.96      2.27 o 
   9  -2   3       24.84       20.33      2.88 o 
  10  -2   3       24.54       25.06      4.02 o 
  11  -2   3       30.32       35.15      5.75 o 
  12  -2   3        2.59        7.71      4.78 o 
  13  -2   3       46.84       63.91      7.21 o 
 -14  -1   3       10.83        3.55      5.18 o 
 -13  -1   3        5.89       12.32      4.95 o 
 -12  -1   3        4.03       -0.33      4.25 o 
 -11  -1   3        1.29        1.36      3.79 o 
 -10  -1   3        2.10        2.21      4.38 o 
  -9  -1   3       35.18       34.37      3.28 o 
  -8  -1   3        4.24        2.16      1.52 o 
  -7  -1   3       54.54       65.94      3.39 o 
  -6  -1   3       11.70       25.16      1.20 o 
  -5  -1   3        9.79       12.81      1.30 o 
  -4  -1   3     5801.02     6386.02     82.62 o 
  -3  -1   3      158.12      176.61      2.82 o 
  -2  -1   3      446.43      447.34      5.54 o 
  -1  -1   3     2035.20     2068.22     20.50 o 
   0  -1   3      125.19      100.00      1.34 o 
   1  -1   3     2510.77     2350.28     25.79 o 
   2  -1   3     1421.16     1302.31     15.33 o 
   3  -1   3       50.07       56.65      1.40 o 
   4  -1   3      532.00      563.20     11.91 o 
   5  -1   3        5.40        2.40      0.74 o 
   6  -1   3        1.70        1.07      0.75 o 
   7  -1   3      123.69      121.53      4.27 o 
   8  -1   3      649.52      639.33     12.22 o 
   9  -1   3       15.44       13.12      4.30 o 
  10  -1   3       37.90       38.93      5.68 o 
  11  -1   3        0.30        0.17      4.35 o 
  12  -1   3        1.41       -4.29      4.35 o 
  13  -1   3       10.37       12.49      5.45 o 
 -14   0   3        0.11       -3.55      4.48 o 
 -13   0   3        0.63       -0.73      3.95 o 
 -12   0   3        6.33        7.44      4.22 o 
 -11   0   3        5.34        7.37      4.48 o 
 -10   0   3        7.19        4.44      2.33 o 
  -9   0   3        0.56        1.39      1.65 o 
  -8   0   3      150.41      156.84      4.88 o 
  -7   0   3        5.13        7.82      1.03 o 
  -6   0   3      253.21      329.18      6.42 o 
  -5   0   3     1036.92     1148.24     21.78 o 
  -4   0   3      691.55      756.29      9.43 o 
  -3   0   3       53.08       66.08      1.30 o 
  -2   0   3       10.32        7.39      0.40 o 
  -1   0   3     1543.70     1419.97     15.75 o 
   0   0   3       22.77       20.99      0.77 o 
   1   0   3     6760.62     6409.07     78.20 o 
   2   0   3      380.72      402.93      6.11 o 
   3   0   3      742.12      775.94     14.26 o 
   4   0   3      100.31       90.85      2.55 o 
   5   0   3      468.23      516.94      8.42 o 
   6   0   3       35.94       38.35      1.76 o 
   7   0   3      402.54      388.61      6.92 o 
   8   0   3      347.80      346.41      7.71 o 
   9   0   3        0.91       -0.37      1.77 o 
  10   0   3        1.80       -3.69      3.69 o 
  11   0   3       11.65        8.84      4.85 o 
  12   0   3        1.25       -1.53      4.68 o 
  13   0   3        1.15       -2.96      5.35 o 
 -14   1   3       11.86       11.63      4.38 o 
 -13   1   3        0.19       -3.45      3.45 o 
 -12   1   3        0.22        0.37      3.26 o 
 -11   1   3        1.52        6.11      3.42 o 
 -10   1   3       19.43       13.12      3.49 o 
  -9   1   3        0.33       -1.13      2.86 o 
  -8   1   3        0.99        1.71      2.34 o 
  -7   1   3       24.92       31.82      1.58 o 
  -6   1   3      620.17      705.02     11.81 o 
  -5   1   3        4.08        6.66      0.70 o 
  -4   1   3       66.56       81.77      1.33 o 
  -3   1   3      158.62      143.96      1.89 o 
  -2   1   3       25.99       20.46      0.70 o 
  -1   1   3       18.05       22.39      0.74 o 
   0   1   3       81.84       72.88      1.40 o 
   1   1   3       27.68       30.91      1.04 o 
   2   1   3      637.73      693.83     10.78 o 
   3   1   3       58.41       70.48      1.95 o 
   4   1   3     1273.47     1441.66     19.69 o 
   5   1   3        2.35        2.65      0.92 o 
   6   1   3        0.03       -0.96      0.96 o 
   7   1   3       78.69       70.12      2.75 o 
   8   1   3      128.92      132.27      6.60 o 
   9   1   3      148.88      136.73      9.80 o 
  10   1   3       24.24       25.52      3.52 o 
  11   1   3       28.39       24.32      3.47 o 
  12   1   3        6.62        3.12      5.55 o 
  13   1   3        0.11       -2.76      5.65 o 
 -11   2   3       18.33       15.28      2.76 o 
 -10   2   3        0.22       -0.50      3.55 o 
  -9   2   3        3.01        7.90      1.60 o 
  -8   2   3       60.42       67.09      2.82 o 
  -7   2   3      436.72      441.42      8.50 o 
  -6   2   3      169.59      166.85      3.26 o 
  -5   2   3        0.22       -0.52      0.52 o 
  -4   2   3       23.04       13.74      1.52 o 
  -3   2   3       10.80       14.43      0.56 o 
  -2   2   3      509.58      522.64      6.86 o 
  -1   2   3      462.33      408.62      5.57 o 
   0   2   3     1730.37     1787.05     23.84 o 
   1   2   3      509.29      587.76      7.49 o 
   2   2   3      276.63      353.50      5.61 o 
   3   2   3     1688.36     1917.44     34.40 o 
   4   2   3      392.10      451.13      7.13 o 
   5   2   3       57.76       67.74      2.52 o 
   6   2   3       29.99       34.23      2.19 o 
   7   2   3      257.01      264.96      6.89 o 
   8   2   3       51.50       42.52      6.58 o 
   9   2   3        0.13        0.83      4.35 o 
  10   2   3       22.29       17.51      5.88 o 
  11   2   3        1.38        4.65      3.08 o 
  12   2   3       10.00        8.21      3.25 o 
  13   2   3       16.53       15.28      7.27 o 
 -11   3   3        0.15       -0.53      4.12 o 
 -10   3   3        2.12        2.49      3.89 o 
  -9   3   3       79.82       72.35      6.64 o 
  -8   3   3        0.09       -2.33      3.22 o 
  -7   3   3        2.74        0.13      1.48 o 
  -6   3   3        2.13        2.75      0.73 o 
  -5   3   3      437.42      443.91      7.29 o 
  -4   3   3       33.45       47.22      2.34 o 
  -3   3   3        0.22        0.04      0.44 o 
  -2   3   3     1665.06     1681.76     20.97 o 
  -1   3   3     1957.96     1957.08     24.37 o 
   0   3   3      134.67      133.91      2.71 o 
   1   3   3        0.01       -0.92      0.92 o 
   2   3   3       80.86      111.90      2.70 o 
   3   3   3      214.33      248.55      5.42 o 
   4   3   3      177.13      193.84      4.24 o 
   5   3   3       60.31       61.09      2.75 o 
   6   3   3       12.07        7.23      1.79 o 
   7   3   3        0.36        0.34      2.53 o 
   8   3   3        7.61        0.17      4.68 o 
   9   3   3       15.95       16.91      5.81 o 
  10   3   3       18.37       22.62      6.58 o 
  11   3   3        1.74       -4.58      4.58 o 
  12   3   3        6.78        4.12      3.75 o 
  13   3   3        3.90       -2.39      6.31 o 
 -11   4   3       13.67       23.78      5.55 o 
 -10   4   3       11.16       10.80      4.82 o 
  -9   4   3       68.53       81.22      7.57 o 
  -8   4   3        0.26       -1.33      3.59 o 
  -7   4   3      160.31      158.02      4.53 o 
  -6   4   3      244.25      243.14      5.17 o 
  -5   4   3      318.17      353.12      7.00 o 
  -4   4   3       31.45       27.72      0.99 o 
  -3   4   3      125.94      142.62      2.62 o 
  -2   4   3     1445.80     1522.08     20.58 o 
  -1   4   3      914.22      947.23     13.25 o 
   0   4   3     1090.67     1196.60     15.49 o 
   1   4   3       51.78       50.62      2.05 o 
   2   4   3      471.68      435.41      8.77 o 
   3   4   3      247.61      244.82      5.58 o 
   4   4   3       68.89       76.13      3.08 o 
   5   4   3        3.68        4.48      1.47 o 
   6   4   3      196.41      211.66      6.30 o 
   7   4   3       10.15       11.19      3.43 o 
   8   4   3      157.71      139.75     10.93 o 
   9   4   3        5.16        5.25      5.22 o 
  10   4   3       17.46       -0.10      5.18 o 
  11   4   3        9.46       13.06      6.81 o 
  12   4   3       26.36       14.18      7.57 o 
 -11   5   3       10.45       16.21      5.48 o 
 -10   5   3       21.86       31.72      5.95 o 
  -9   5   3      115.08      117.53      8.90 o 
  -8   5   3      121.66      127.43      8.87 o 
  -7   5   3       27.93       24.13      2.92 o 
  -6   5   3      311.03      312.27      6.58 o 
  -5   5   3        3.84        1.75      0.94 o 
  -4   5   3       64.87       64.14      1.57 o 
  -3   5   3      394.45      436.98      6.13 o 
  -2   5   3      362.55      367.89      5.39 o 
  -1   5   3       63.08       75.83      2.18 o 
   0   5   3       16.00       18.94      1.62 o 
   1   5   3      307.33      294.96      6.97 o 
   2   5   3        5.95        6.47      1.52 o 
   3   5   3       68.39       67.11      3.00 o 
   4   5   3      109.83      105.92      6.09 o 
   5   5   3      111.85      103.43      4.44 o 
   6   5   3       50.06       41.71      3.90 o 
   7   5   3      663.60      615.15     27.67 o 
   8   5   3       33.18       30.00      6.48 o 
   9   5   3        2.96       -0.86      5.08 o 
  10   5   3        2.71        1.79      5.71 o 
  11   5   3        1.32       -3.99      5.78 o 
  12   5   3        1.47       -5.95      5.95 o 
 -11   6   3        6.45       17.51      6.15 o 
 -10   6   3        1.54       -2.66      4.62 o 
  -9   6   3       22.85       17.41      5.38 o 
  -8   6   3        0.18       -0.96      1.75 o 
  -7   6   3       93.83      101.45      3.43 o 
  -6   6   3      304.09      312.33      7.07 o 
  -5   6   3        5.42        5.08      1.24 o 
  -4   6   3      102.42      103.43      2.32 o 
  -3   6   3        0.06       -0.38      0.82 o 
  -2   6   3       50.69       52.71      1.93 o 
  -1   6   3       60.11       55.81      2.30 o 
   0   6   3      112.54      125.16      3.97 o 
   1   6   3        8.89        4.18      1.75 o 
   2   6   3       76.14       96.32      3.92 o 
   3   6   3        6.33        4.42      1.99 o 
   4   6   3        8.57        8.80      2.22 o 
   5   6   3        5.21       -1.60      2.43 o 
   6   6   3      194.69      174.07      7.06 o 
   7   6   3        2.80       -0.70      4.42 o 
   8   6   3       11.59        4.82      5.22 o 
   9   6   3       22.86       28.00      7.24 o 
  10   6   3       21.67       28.00      7.31 o 
  11   6   3        0.75       -2.26      6.54 o 
 -11   7   3        8.48       10.73      6.25 o 
 -10   7   3       32.78       31.06      6.98 o 
  -9   7   3        2.89       -2.33      3.34 o 
  -8   7   3       39.85       51.57      3.20 o 
  -7   7   3        1.32        0.31      1.52 o 
  -6   7   3      226.99      225.70      5.02 o 
  -5   7   3      108.41      110.31      2.83 o 
  -4   7   3      195.32      199.31      4.10 o 
  -3   7   3       29.58       35.11      1.60 o 
  -2   7   3      289.88      300.08      5.31 o 
  -1   7   3       23.67       27.65      2.16 o 
   0   7   3       95.93       96.47      3.52 o 
   1   7   3        2.73        4.67      1.90 o 
   2   7   3        8.19        4.78      2.21 o 
   3   7   3        7.63        5.95      2.55 o 
   4   7   3       21.59       22.23      4.53 o 
   5   7   3        7.37        0.22      2.51 o 
   6   7   3       35.26       38.54      4.15 o 
   7   7   3       29.97       22.29      6.61 o 
   8   7   3       45.54       34.35      7.61 o 
   9   7   3        8.02        6.28      6.48 o 
  10   7   3        6.33        4.75      6.68 o 
  11   7   3        0.95       -6.25      6.25 o 
 -11   8   3        8.91       20.96      6.98 o 
 -10   8   3       14.96       27.77      7.11 o 
  -9   8   3        0.09        2.47      3.87 o 
  -8   8   3       46.83       52.59      2.84 o 
  -7   8   3        9.24        3.53      3.21 o 
  -6   8   3       54.58       64.53      5.48 o 
  -5   8   3        7.81        2.02      1.20 o 
  -4   8   3        7.65        7.31      1.55 o 
  -3   8   3        0.06       -1.30      1.30 o 
  -2   8   3       68.42       67.36      2.72 o 
  -1   8   3      168.46      190.46      5.15 o 
   0   8   3        1.74        3.24      1.89 o 
   1   8   3        0.02        0.55      2.90 o 
   2   8   3     1140.05     1157.94     22.95 o 
   3   8   3      280.05      290.33      8.17 o 
   4   8   3       10.51       16.51      3.34 o 
   5   8   3        0.24       -2.63      2.63 o 
   6   8   3        0.75        4.55      3.99 o 
   7   8   3       81.26       70.96      9.57 o 
   8   8   3       15.40       16.21      6.98 o 
   9   8   3        9.72        3.36      6.51 o 
  10   8   3        0.16        8.64      7.08 o 
 -10   9   3       17.81       30.99      7.37 o 
  -9   9   3       14.39       13.28      2.18 o 
  -8   9   3       18.65       22.88      2.51 o 
  -7   9   3        0.09       -2.00      3.58 o 
  -6   9   3       24.53       22.72      2.82 o 
  -5   9   3       37.96       38.53      2.08 o 
  -4   9   3       74.85       97.44      3.24 o 
  -3   9   3       66.26       64.53      3.21 o 
  -2   9   3       58.75       61.51      4.03 o 
  -1   9   3       61.74       77.89      3.71 o 
   0   9   3      314.68      292.72      8.14 o 
   1   9   3      132.35      142.42      5.78 o 
   2   9   3      124.85      124.92      5.42 o 
   3   9   3        3.56       -0.85      3.92 o 
   4   9   3       16.83       18.38      3.71 o 
   5   9   3       10.89        9.75      3.40 o 
   6   9   3        3.11        1.73      5.32 o 
   7   9   3        0.61       -4.98      5.71 o 
   8   9   3       22.18       29.70      8.30 o 
   9   9   3        0.34        1.03      6.54 o 
 -10  10   3       13.11       13.29      7.52 o 
  -9  10   3        0.05       -0.04      3.34 o 
  -8  10   3        0.51        2.19      2.19 o 
  -7  10   3        0.05       -2.11      2.11 o 
  -6  10   3        9.96        3.92      3.90 o 
  -5  10   3        2.87       -1.29      1.64 o 
  -4  10   3        1.68       -2.21      2.21 o 
  -3  10   3      160.16      167.46      5.04 o 
  -2  10   3       55.59       54.64      3.38 o 
  -1  10   3        4.09        1.73      2.32 o 
   0  10   3       53.72       62.02      4.79 o 
   1  10   3        2.52        1.55      2.44 o 
   2  10   3        0.47       -1.67      2.98 o 
   3  10   3      100.37      112.81      9.14 o 
   4  10   3       23.96       28.71      4.39 o 
   5  10   3       10.41       11.41      3.91 o 
   6  10   3       28.13       39.80      8.70 o 
   7  10   3       26.02       35.38      8.77 o 
   8  10   3        7.40       16.08      8.04 o 
   9  10   3        0.09       15.45      8.67 o 
 -10  11   3        3.61        3.57      3.82 o 
  -9  11   3        7.37        4.21      3.38 o 
  -8  11   3        0.65        3.41      2.58 o 
  -7  11   3        0.01       -0.52      2.45 o 
  -6  11   3       51.60       61.25      4.02 o 
  -5  11   3      111.39      114.09      4.09 o 
  -4  11   3        0.06        0.87      1.96 o 
  -3  11   3       17.27       13.46      2.76 o 
  -2  11   3       10.39       11.33      2.63 o 
  -1  11   3       24.75       22.58      3.02 o 
   0  11   3        5.29        3.83      2.77 o 
   1  11   3       54.61       49.07      5.12 o 
   2  11   3        8.48        6.53      4.66 o 
   3  11   3       12.49       14.42      5.25 o 
   4  11   3        1.26       -3.25      3.25 o 
   5  11   3        3.54       -0.75      4.55 o 
   6  11   3       10.49       13.12      7.54 o 
   7  11   3        1.18       -1.16      7.08 o 
   8  11   3        1.96       -5.95      6.98 o 
  -9  12   3        0.01       -3.55      3.55 o 
  -8  12   3       24.14       37.86      4.15 o 
  -7  12   3       40.41       39.77      4.91 o 
  -6  12   3        3.87        2.96      2.68 o 
  -5  12   3       10.99       12.50      2.80 o 
  -4  12   3       65.07       67.44      4.02 o 
  -3  12   3        0.12       -2.19      2.19 o 
  -2  12   3        1.34        2.09      2.52 o 
  -1  12   3        2.78        1.76      2.58 o 
   0  12   3       10.22        7.20      3.16 o 
   1  12   3       36.31       31.74      6.25 o 
   2  12   3        0.86       -5.40      5.40 o 
   3  12   3       10.51       16.65      6.06 o 
   4  12   3        1.48       -4.43      4.43 o 
   5  12   3       11.13        5.41      7.97 o 
  -8  13   3        4.51        3.72      4.54 o 
  -7  13   3        3.84       -0.82      4.35 o 
  -6  13   3       13.03       11.64      3.76 o 
  -5  13   3        2.13        1.03      2.22 o 
  -4  13   3        3.05        2.04      2.44 o 
  -3  13   3        6.42        4.49      2.84 o 
  -2  13   3        1.75       -2.72      2.72 o 
  -1  13   3        2.72       -1.72      2.77 o 
   0  13   3        0.31       -3.37      3.37 o 
   1  13   3        1.87        3.55      3.82 o 
   2  13   3       14.98       26.43      5.04 o 
   3  13   3        0.40       -3.78      5.13 o 
   4  13   3       14.60       22.07      6.79 o 
  -7  14   3        2.30       -4.07      4.07 o 
  -6  14   3        0.01       -2.52      3.54 o 
  -5  14   3        0.18       -2.28      2.28 o 
  -4  14   3        2.47       -1.35      2.65 o 
  -3  14   3        2.12        4.02      2.95 o 
  -2  14   3       10.61       14.97      3.58 o 
  -1  14   3       26.67       29.28      4.61 o 
   0  14   3        3.60        0.36      4.87 o 
   1  14   3       10.52       14.72      4.62 o 
   2  14   3        0.11        0.83     11.58 o 
   3  14   3       11.22        7.08      6.39 o 
  -4  15   3        2.02        3.26      8.17 o 
  -3  15   3        0.03        0.74      5.54 o 
  -2  15   3        3.86       17.01      9.57 o 
  -1  15   3        6.14        7.64      9.43 o 
   0  15   3        0.52       -8.74      8.74 o 
   1  15   3        1.51       -9.00      9.00 o 
  -3 -17   4        1.92        7.14     10.10 o 
  -2 -17   4       32.30       48.03     12.39 o 
  -1 -17   4        3.54        5.48      9.60 o 
   0 -17   4        0.03       -4.55      4.55 o 
   1 -17   4        1.88       -1.76      8.90 o 
   2 -17   4        1.47        1.27      5.82 o 
   3 -17   4        3.11        0.64      5.60 o 
   4 -17   4        0.05       -0.30      5.48 o 
   5 -17   4        0.22       -0.47      8.04 o 
  -5 -16   4       20.20       29.63     10.66 o 
  -4 -16   4       22.62       25.45      5.00 o 
  -3 -16   4        0.00       -2.53      3.97 o 
  -2 -16   4       21.29       16.85      4.70 o 
  -1 -16   4        2.46       -1.88      3.51 o 
   0 -16   4        0.07        0.73      5.68 o 
   1 -16   4       13.48       10.49      3.51 o 
   2 -16   4       14.58        9.26      3.54 o 
   3 -16   4        1.90       -2.91      2.91 o 
   4 -16   4       11.93        8.28      3.27 o 
   5 -16   4        6.50        2.46      2.84 o 
   6 -16   4        0.03       10.39      5.20 o 
   7 -16   4        2.06        2.59      4.84 o 
  -6 -15   4        3.79       -3.52      5.85 o 
  -5 -15   4        0.20        0.95      6.43 o 
  -4 -15   4        3.02       13.80      4.26 o 
  -3 -15   4        8.38        6.52      3.98 o 
  -2 -15   4        0.22       -2.89      2.89 o 
  -1 -15   4        8.45        8.34      3.30 o 
   0 -15   4        4.60        1.89      2.70 o 
   1 -15   4       20.10       16.74      3.03 o 
   2 -15   4        0.45       -0.05      2.55 o 
   3 -15   4        2.22        0.12      2.75 o 
   4 -15   4        0.38       -0.76      2.67 o 
   5 -15   4        9.04        9.76      2.89 o 
   6 -15   4        1.29       -0.99      3.53 o 
   7 -15   4       24.31       25.89      4.36 o 
   8 -15   4        2.81        2.38      4.50 o 
  -8 -14   4       21.26       16.14      5.53 o 
  -7 -14   4        5.25        9.65      4.87 o 
  -6 -14   4        5.00        1.21      4.13 o 
  -5 -14   4        0.22        1.61      3.12 o 
  -4 -14   4      112.15      138.80     11.88 o 
  -3 -14   4       39.98       51.56      5.61 o 
  -2 -14   4       33.26       29.32      3.80 o 
  -1 -14   4        0.01       -2.22      2.42 o 
   0 -14   4       52.52       51.90      3.73 o 
   1 -14   4       18.75       12.71      2.68 o 
   2 -14   4       15.14       19.68      2.84 o 
   3 -14   4        4.96        3.85      2.36 o 
   4 -14   4        1.98        0.00      2.27 o 
   5 -14   4       16.92       20.75      2.84 o 
   6 -14   4       18.02       15.24      3.81 o 
   7 -14   4        0.03       -1.66      3.32 o 
   8 -14   4       23.71       23.76      4.41 o 
   9 -14   4        1.03       -1.88      3.29 o 
  -9 -13   4        0.17       -4.30      4.48 o 
  -8 -13   4       10.20        1.64      4.68 o 
  -7 -13   4        2.47       -0.18      4.16 o 
  -6 -13   4        2.70       -2.28      3.80 o 
  -5 -13   4        6.57        9.02      3.26 o 
  -4 -13   4        1.62       -0.94      2.75 o 
  -3 -13   4       20.48       13.49      2.85 o 
  -2 -13   4       20.95       21.19      4.15 o 
  -1 -13   4        2.02       -2.30      2.30 o 
   0 -13   4       15.00       15.87      2.62 o 
   1 -13   4       96.47      100.87      4.33 o 
   2 -13   4        8.35        5.42      2.30 o 
   3 -13   4       81.93       88.76      4.00 o 
   4 -13   4       65.69       59.59      3.55 o 
   5 -13   4        0.40        1.70      2.03 o 
   6 -13   4       22.91       16.44      3.22 o 
   7 -13   4       69.79       85.00      4.70 o 
   8 -13   4       27.99       27.22      3.90 o 
   9 -13   4        0.31       -0.01      2.99 o 
  10 -13   4        1.02       -0.25      3.21 o 
 -10 -12   4        3.42        6.58      7.21 o 
  -9 -12   4       20.24       25.65      8.37 o 
  -8 -12   4        5.22       -0.17      6.28 o 
  -7 -12   4       12.32        9.59      4.30 o 
  -6 -12   4       21.26       17.29      3.85 o 
  -5 -12   4        0.02       -1.56      2.68 o 
  -4 -12   4        8.16        2.25      2.80 o 
  -3 -12   4        0.33       -2.10      2.10 o 
  -2 -12   4        0.07        1.66      1.94 o 
  -1 -12   4       29.49       30.76      2.56 o 
   0 -12   4        8.47        5.19      2.13 o 
   1 -12   4       38.91       41.15      3.25 o 
   2 -12   4      107.20       96.75      3.97 o 
   3 -12   4       12.54        9.36      2.32 o 
   4 -12   4        0.41       -1.85      1.85 o 
   5 -12   4        2.45        2.08      1.86 o 
   6 -12   4       14.91       13.32      2.83 o 
   7 -12   4        2.40       -1.46      2.47 o 
   8 -12   4        0.56       -1.67      2.50 o 
   9 -12   4        0.00        2.63      3.10 o 
  10 -12   4        0.52       -2.85      2.85 o 
  11 -12   4        0.68       -3.45      3.79 o 
 -10 -11   4        2.42        2.92      6.51 o 
  -9 -11   4       24.05       33.82      9.07 o 
  -8 -11   4       10.30        4.32      6.21 o 
  -7 -11   4        0.68       -4.65      4.65 o 
  -6 -11   4       45.13       51.13      5.17 o 
  -5 -11   4        0.07       -2.34      2.34 o 
  -4 -11   4      208.55      188.32      6.62 o 
  -3 -11   4      176.41      170.50      4.95 o 
  -2 -11   4       12.10        3.10      3.04 o 
  -1 -11   4       35.60       19.98      2.60 o 
   0 -11   4        0.01       -1.64      1.64 o 
   1 -11   4        4.38        4.46      1.65 o 
   2 -11   4      234.39      264.16      5.69 o 
   3 -11   4      103.20      109.75      3.44 o 
   4 -11   4        0.66       -1.35      1.35 o 
   5 -11   4        0.70       -1.31      1.31 o 
   6 -11   4       23.57       24.45      4.58 o 
   7 -11   4        7.49        5.02      2.40 o 
   8 -11   4       12.85       12.35      2.52 o 
   9 -11   4        0.20       -3.60      3.60 o 
 -11 -10   4        6.51        8.21      7.31 o 
 -10 -10   4       32.32       22.49      7.81 o 
  -9 -10   4        0.00       -2.72      5.68 o 
  -8 -10   4        6.85       -3.39      5.58 o 
  -7 -10   4        0.22       -3.79      4.72 o 
  -6 -10   4      157.18      158.59      7.53 o 
  -5 -10   4       47.85       51.73      4.15 o 
  -4 -10   4      155.60      171.10      5.37 o 
  -3 -10   4       94.69       80.66      3.21 o 
  -2 -10   4        4.62        4.32      1.59 o 
  -1 -10   4       17.75       15.95      1.67 o 
   0 -10   4      138.85      134.25      3.00 o 
   1 -10   4        9.11        6.06      1.32 o 
   2 -10   4       92.17       85.01      2.60 o 
   3 -10   4      246.13      259.56      4.54 o 
   4 -10   4       67.88       84.82      2.61 o 
   5 -10   4        0.01       -1.06      1.06 o 
   6 -10   4        2.57        2.09      1.63 o 
   7 -10   4       25.37       25.38      2.17 o 
   8 -10   4       12.00        8.68      1.81 o 
   9 -10   4       17.03       15.95      2.13 o 
  10 -10   4        7.57        5.35      5.55 o 
 -12  -9   4        0.10        1.10      6.74 o 
 -11  -9   4       30.45       50.26      9.53 o 
 -10  -9   4       21.82       24.15      7.51 o 
  -9  -9   4        0.04       -5.05      5.05 o 
  -8  -9   4      213.29      235.89     15.78 o 
  -7  -9   4        7.76        3.06      4.98 o 
  -6  -9   4      219.75      235.61      8.87 o 
  -5  -9   4      557.59      534.10     14.70 o 
  -4  -9   4      428.34      442.63     10.59 o 
  -3  -9   4       29.72       37.44      2.20 o 
  -2  -9   4       96.86       85.28      2.59 o 
  -1  -9   4       20.05       28.89      1.71 o 
   0  -9   4       15.29       14.63      1.29 o 
   1  -9   4       73.43       62.44      1.99 o 
   2  -9   4      175.94      166.86      4.99 o 
   3  -9   4        5.60        2.90      0.90 o 
   4  -9   4       16.77       17.71      1.33 o 
   5  -9   4       27.69       24.85      1.64 o 
   6  -9   4        0.16       -0.67      1.44 o 
   7  -9   4       19.85       21.45      1.91 o 
   8  -9   4        0.74       -1.36      1.54 o 
   9  -9   4        3.61        7.00      3.18 o 
  10  -9   4        0.03        1.49      5.08 o 
 -12  -8   4        0.51       -1.03      6.88 o 
 -11  -8   4       16.33        6.64      7.11 o 
 -10  -8   4        7.60        2.86      5.88 o 
  -9  -8   4       51.01       67.27      9.04 o 
  -8  -8   4       26.54       32.59      6.98 o 
  -7  -8   4        2.95        7.21      3.86 o 
  -6  -8   4       75.12       83.28      5.54 o 
  -5  -8   4     1497.63     1480.87     25.07 o 
  -4  -8   4        3.77        1.16      1.41 o 
  -3  -8   4      241.29      225.59      4.12 o 
  -2  -8   4        2.94        4.05      1.00 o 
  -1  -8   4      173.62      167.83      3.16 o 
   0  -8   4       25.34       18.82      1.25 o 
   1  -8   4       96.51      102.03      2.31 o 
   2  -8   4       25.04       26.50      1.62 o 
   3  -8   4       31.01       32.40      1.31 o 
   4  -8   4      100.30       81.87      2.00 o 
   5  -8   4      303.12      314.49      5.28 o 
   6  -8   4       14.42       16.54      1.51 o 
   7  -8   4       20.14       22.81      2.07 o 
   8  -8   4        3.65        1.76      3.12 o 
   9  -8   4       23.75       24.25      4.12 o 
 -13  -7   4        6.95       17.27      7.54 o 
 -12  -7   4        6.86        1.56      6.18 o 
 -11  -7   4        0.51       -5.25      5.25 o 
 -10  -7   4        0.07       -0.10      5.25 o 
  -9  -7   4        0.05       -2.23      4.55 o 
  -8  -7   4       12.51       14.52      5.48 o 
  -7  -7   4      114.75      126.05      6.26 o 
  -6  -7   4      363.66      361.32      7.84 o 
  -5  -7   4      122.32      119.28      3.28 o 
  -4  -7   4      165.61      164.29      6.09 o 
  -3  -7   4       58.20       49.05      1.63 o 
  -2  -7   4       68.61       59.71      1.64 o 
  -1  -7   4      163.31      144.20      2.57 o 
   0  -7   4      145.11      159.93      2.58 o 
   1  -7   4      262.65      296.41      3.90 o 
   2  -7   4      106.65      106.24      2.40 o 
   3  -7   4       75.39       72.09      2.36 o 
   4  -7   4     1332.81     1266.21     14.99 o 
   5  -7   4      329.91      343.88      5.86 o 
   6  -7   4      177.95      188.01      3.75 o 
   7  -7   4        8.16        5.46      1.81 o 
   8  -7   4        4.56        0.54      1.99 o 
   9  -7   4       11.08        6.34      3.62 o 
  10  -7   4       22.32       19.10      4.12 o 
 -13  -6   4        8.07       23.29      7.57 o 
 -12  -6   4       14.69        6.74      6.81 o 
 -11  -6   4       11.27        7.34      6.18 o 
 -10  -6   4        1.29        1.59      5.02 o 
  -9  -6   4       63.55       57.70      7.81 o 
  -8  -6   4      394.07      373.75     19.03 o 
  -7  -6   4      403.90      411.92      8.47 o 
  -6  -6   4      280.85      254.41      5.38 o 
  -5  -6   4        0.71        0.28      1.10 o 
  -4  -6   4        3.38       -0.49      0.92 o 
  -3  -6   4       75.24       81.01      1.78 o 
  -2  -6   4     1698.99     1802.91     19.08 o 
  -1  -6   4        8.37        7.52      0.80 o 
   0  -6   4     3005.56     3147.71     36.28 o 
   1  -6   4       16.22       17.08      0.85 o 
   2  -6   4      322.27      316.80      6.00 o 
   3  -6   4      939.75      973.67     12.33 o 
   4  -6   4     1184.49     1138.43     13.49 o 
   5  -6   4       41.20       43.58      1.76 o 
   6  -6   4       48.74       43.56      1.85 o 
   7  -6   4       58.54       49.68      2.86 o 
   8  -6   4       25.95       21.34      2.12 o 
   9  -6   4        0.29        0.80      3.19 o 
  10  -6   4       20.29       20.83      4.22 o 
  11  -6   4       59.87       66.04      6.61 o 
  12  -6   4       14.63       25.35      4.55 o 
 -13  -5   4        0.36       -1.79      6.11 o 
 -12  -5   4        0.04        2.13      5.88 o 
 -11  -5   4       17.24       22.16      6.48 o 
 -10  -5   4        0.10       -0.63      4.29 o 
  -9  -5   4       75.35       78.76      8.24 o 
  -8  -5   4      250.91      241.53     14.05 o 
  -7  -5   4       19.88       12.05      2.54 o 
  -6  -5   4       68.31       70.77      2.43 o 
  -5  -5   4        2.76        0.42      0.96 o 
  -4  -5   4      289.95      282.13      4.99 o 
  -3  -5   4        9.54        6.31      0.94 o 
  -2  -5   4        0.70       -0.39      0.52 o 
  -1  -5   4     2097.39     2013.04     19.23 o 
   0  -5   4     1647.44     1649.90     16.49 o 
   1  -5   4       23.15        7.45      0.62 o 
   2  -5   4      899.14      840.85     10.76 o 
   3  -5   4     1421.26     1445.99     17.80 o 
   4  -5   4     1512.29     1553.64     17.22 o 
   5  -5   4     1012.42     1021.73     19.92 o 
   6  -5   4      144.26      133.94      4.32 o 
   7  -5   4      180.61      178.10      5.74 o 
   8  -5   4      188.79      191.59      4.71 o 
   9  -5   4       55.06       51.45      2.84 o 
  10  -5   4        8.77       11.62      2.58 o 
  11  -5   4       85.21      114.44      8.14 o 
  12  -5   4       29.37       38.90      5.68 o 
  13  -5   4       23.43       26.81      5.48 o 
 -13  -4   4       31.81       31.23      7.77 o 
 -12  -4   4        0.06       -2.23      5.12 o 
 -11  -4   4        0.60        2.13      4.92 o 
 -10  -4   4        0.76       -3.85      3.85 o 
  -9  -4   4       16.20       23.29      5.32 o 
  -8  -4   4      335.78      340.45      9.20 o 
  -7  -4   4        4.16        0.55      1.20 o 
  -6  -4   4       60.29       66.50      3.27 o 
  -5  -4   4      527.46      549.24      8.30 o 
  -4  -4   4      367.97      399.20      5.46 o 
  -3  -4   4      396.05      408.39      5.75 o 
  -2  -4   4      338.98      324.60      3.79 o 
  -1  -4   4     2881.41     2916.39     25.65 o 
   0  -4   4       97.42       92.41      1.57 o 
   1  -4   4     1573.05     1555.90     15.47 o 
   2  -4   4     1050.72     1028.50     11.41 o 
   3  -4   4      147.67      139.30      2.82 o 
   4  -4   4      946.05      909.62     12.35 o 
   5  -4   4       23.48       26.52      1.32 o 
   6  -4   4        0.65       -0.17      0.91 o 
   7  -4   4      218.14      190.48      5.04 o 
   8  -4   4       72.21       62.49      2.75 o 
   9  -4   4       13.48       14.66      2.52 o 
  10  -4   4        4.50       -1.21      2.33 o 
  11  -4   4        1.90       -1.06      3.82 o 
  12  -4   4       11.91        1.63      4.45 o 
  13  -4   4       33.56       36.28      5.91 o 
 -14  -3   4        4.81        7.54      6.25 o 
 -13  -3   4        1.36        4.65      5.32 o 
 -12  -3   4       32.61       35.64      6.71 o 
 -11  -3   4        0.02        0.33      4.19 o 
 -10  -3   4       51.03       50.10      3.65 o 
  -9  -3   4        4.97        3.54      1.93 o 
  -8  -3   4       25.06       22.88      3.40 o 
  -7  -3   4        7.79        3.44      1.33 o 
  -6  -3   4      633.90      671.36     10.75 o 
  -5  -3   4      312.31      376.75      5.99 o 
  -4  -3   4       50.49       50.72      1.65 o 
  -3  -3   4      271.70      292.83      3.61 o 
  -2  -3   4      196.52      229.81      2.87 o 
  -1  -3   4        1.43        1.03      0.32 o 
   0  -3   4      897.94      865.28      7.91 o 
   1  -3   4     1922.23     1820.50     17.32 o 
   2  -3   4       34.52       28.43      0.89 o 
   3  -3   4      552.67      532.73      7.07 o 
   4  -3   4       11.69       30.05      1.16 o 
   5  -3   4      207.98      218.46      4.19 o 
   6  -3   4      147.89      131.27      2.74 o 
   7  -3   4      434.17      415.30      7.65 o 
   8  -3   4      130.39      112.32      5.32 o 
   9  -3   4       38.10       34.57      3.32 o 
  10  -3   4        0.00        0.43      3.39 o 
  11  -3   4        2.96        3.45      4.02 o 
  12  -3   4        2.63       -0.33      4.52 o 
  13  -3   4       37.68       40.83      6.41 o 
 -14  -2   4       15.95       10.13      6.01 o 
 -13  -2   4        0.10       -4.29      4.88 o 
 -12  -2   4        1.52        1.10      4.25 o 
 -11  -2   4       31.40       31.43      5.91 o 
 -10  -2   4       34.04       32.42      5.51 o 
  -9  -2   4       59.48       57.21      5.30 o 
  -8  -2   4      301.76      281.85     10.43 o 
  -7  -2   4       62.70       55.81      3.87 o 
  -6  -2   4        8.75        9.61      1.14 o 
  -5  -2   4       28.40       34.46      1.34 o 
  -4  -2   4        2.45        5.17      0.72 o 
  -3  -2   4     3395.05     3428.88     39.50 o 
  -2  -2   4      139.66      133.20      1.70 o 
  -1  -2   4        0.81       -0.12      0.28 o 
   0  -2   4      849.57      857.44      8.17 o 
   1  -2   4      698.00      651.79      7.13 o 
   2  -2   4      299.49      316.33      4.18 o 
   3  -2   4      225.72      238.16      3.82 o 
   4  -2   4        5.79        8.63      0.78 o 
   5  -2   4      199.54      204.90      3.51 o 
   6  -2   4        4.08        1.60      1.19 o 
   7  -2   4     1596.57     1586.31     38.39 o 
   8  -2   4        7.18        4.69      1.87 o 
   9  -2   4       14.05        6.47      3.40 o 
  10  -2   4       19.87       11.39      4.32 o 
  11  -2   4        1.71       -0.33      4.25 o 
  12  -2   4       46.23       41.06      6.51 o 
  13  -2   4        0.91       -3.19      5.02 o 
 -14  -1   4        5.41       -4.78      4.78 o 
 -13  -1   4       33.40       45.97      6.58 o 
 -12  -1   4        0.15       -2.33      4.22 o 
 -11  -1   4       14.16       12.19      4.48 o 
 -10  -1   4       19.11       10.76      2.82 o 
  -9  -1   4        9.76        6.54      3.50 o 
  -8  -1   4       57.63       57.32      2.29 o 
  -7  -1   4        0.42       -0.76      0.76 o 
  -6  -1   4       23.60       20.81      1.00 o 
  -5  -1   4      914.29     1031.95     13.94 o 
  -4  -1   4      468.45      527.67      7.46 o 
  -3  -1   4        0.05        0.70      0.43 o 
  -2  -1   4      495.10      424.60      5.04 o 
  -1  -1   4      238.95      220.84      2.77 o 
   0  -1   4      134.81      152.16      2.18 o 
   1  -1   4      274.34      275.35      3.99 o 
   2  -1   4     2087.07     2100.80     26.00 o 
   3  -1   4      120.06      110.49      2.49 o 
   4  -1   4       30.14       27.09      1.32 o 
   5  -1   4      406.24      428.91      6.60 o 
   6  -1   4      746.67      784.52     11.27 o 
   7  -1   4      150.16      134.26      3.90 o 
   8  -1   4       45.83       40.29      2.59 o 
   9  -1   4        1.17       -0.58      1.69 o 
  10  -1   4        1.88       -3.69      3.69 o 
  11  -1   4        2.40       -1.99      4.55 o 
  12  -1   4        5.75        4.45      5.15 o 
  13  -1   4       20.32       30.63      6.58 o 
 -14   0   4        2.50        6.34      4.82 o 
 -13   0   4        0.66       -3.89      3.89 o 
 -12   0   4        2.03        5.51      4.19 o 
 -11   0   4        1.05       -0.10      2.84 o 
 -10   0   4       90.16       70.86      5.22 o 
  -9   0   4        0.83       -1.98      1.98 o 
  -8   0   4       90.75       86.73      2.79 o 
  -7   0   4       55.98       48.66      1.79 o 
  -6   0   4       99.73       99.05      2.14 o 
  -5   0   4       21.95       20.41      0.85 o 
  -4   0   4        2.09        3.61      0.89 o 
  -3   0   4      565.43      526.33      6.46 o 
  -2   0   4      277.00      245.81      3.31 o 
  -1   0   4        5.70        3.04      0.54 o 
   0   0   4      127.94      122.00      2.13 o 
   1   0   4      191.29      181.32      2.91 o 
   2   0   4       75.58       68.45      1.93 o 
   3   0   4      202.46      237.48      4.06 o 
   4   0   4        0.55       -0.82      0.82 o 
   5   0   4       39.37       41.22      2.00 o 
   6   0   4       92.05       96.76      3.60 o 
   7   0   4        0.59       -1.54      1.54 o 
   8   0   4      298.56      292.96      8.07 o 
   9   0   4        2.37        0.95      2.48 o 
  10   0   4        4.28        4.20      2.61 o 
  11   0   4        1.48       -4.55      4.55 o 
  12   0   4       15.77       16.34      6.41 o 
  13   0   4        0.01       -1.33      5.71 o 
 -13   1   4        1.88       -1.69      3.75 o 
 -12   1   4       18.08       27.14      4.72 o 
 -11   1   4        2.29       -1.13      2.13 o 
 -10   1   4       79.90       80.61      5.07 o 
  -9   1   4        2.07        3.79      3.38 o 
  -8   1   4        0.05       -0.52      1.17 o 
  -7   1   4      115.85      122.06      2.81 o 
  -6   1   4      248.97      264.57      4.37 o 
  -5   1   4        1.43       -0.62      0.62 o 
  -4   1   4        9.73        8.40      0.58 o 
  -3   1   4       64.46       66.23      1.26 o 
  -2   1   4      502.17      552.50      7.26 o 
  -1   1   4      120.59      121.64      2.29 o 
   0   1   4     1788.51     1787.93     25.88 o 
   1   1   4      688.63      815.34     14.21 o 
   2   1   4      173.63      181.26      4.47 o 
   3   1   4     1925.75     2163.13     29.06 o 
   4   1   4       32.74       41.56      1.73 o 
   5   1   4       20.19       27.61      1.72 o 
   6   1   4       94.42       91.95      3.29 o 
   7   1   4        3.81        0.12      1.75 o 
   8   1   4        0.96        1.40      4.09 o 
   9   1   4       13.53        9.37      4.88 o 
  10   1   4        4.54        0.62      2.97 o 
  11   1   4        0.05        3.40      4.42 o 
  12   1   4        8.19       -1.93      5.65 o 
  13   1   4        1.15       -5.81      5.81 o 
 -10   2   4       31.30       33.06      3.19 o 
  -9   2   4       47.18       45.24      2.62 o 
  -8   2   4      108.21       95.14      3.59 o 
  -7   2   4       62.31       63.65      2.04 o 
  -6   2   4        0.07       -0.17      0.77 o 
  -5   2   4      193.11      220.67      3.72 o 
  -4   2   4     1787.16     1796.97     21.93 o 
  -3   2   4      216.87      226.57      3.55 o 
  -2   2   4      225.70      209.98      3.27 o 
  -1   2   4       11.25       18.34      1.06 o 
   0   2   4       48.41       42.90      1.50 o 
   1   2   4      287.64      297.02      5.29 o 
   2   2   4      528.42      540.36      8.77 o 
   3   2   4       22.58       24.53      1.84 o 
   4   2   4      400.93      390.89      7.11 o 
   5   2   4      676.84      711.77     12.73 o 
   6   2   4      170.40      181.04      4.45 o 
   7   2   4       10.25       12.23      4.83 o 
   8   2   4       57.12       43.58      6.58 o 
   9   2   4        2.25        0.70      4.55 o 
  10   2   4        1.49        1.06      5.02 o 
  11   2   4        0.37        1.33      3.37 o 
  12   2   4        0.28       -0.52      3.23 o 
 -10   3   4        7.74       22.72      4.95 o 
  -9   3   4        1.47       -1.45      1.51 o 
  -8   3   4       29.56       32.33      2.13 o 
  -7   3   4       49.90       47.29      1.95 o 
  -6   3   4       37.61       31.69      1.46 o 
  -5   3   4       31.01       32.69      1.44 o 
  -4   3   4      312.53      312.57      4.40 o 
  -3   3   4      108.08      101.48      2.25 o 
  -2   3   4     1559.78     1552.32     20.96 o 
  -1   3   4      618.13      589.04      8.62 o 
   0   3   4      488.51      537.33      8.06 o 
   1   3   4      456.17      538.41      8.82 o 
   2   3   4      213.12      239.23      5.29 o 
   3   3   4       41.64       50.58      2.43 o 
   4   3   4       72.63       76.36      2.80 o 
   5   3   4       38.37       38.04      2.19 o 
   6   3   4       65.68       61.72      3.51 o 
   7   3   4       33.76       25.21      5.71 o 
   8   3   4       12.43        4.45      4.88 o 
   9   3   4        1.25        1.33      4.55 o 
  10   3   4        1.28        3.16      5.51 o 
  11   3   4        0.76       -3.69      5.25 o 
  12   3   4       30.56       24.12      7.71 o 
 -10   4   4        1.64       -4.12      4.12 o 
  -9   4   4      323.30      350.96     16.41 o 
  -8   4   4       65.93       70.71      3.10 o 
  -7   4   4      326.82      343.26      6.27 o 
  -6   4   4      476.52      442.67      7.65 o 
  -5   4   4        8.94       13.26      1.18 o 
  -4   4   4      366.46      382.37      5.70 o 
  -3   4   4      254.31      276.45      4.25 o 
  -2   4   4       30.74       35.80      1.49 o 
  -1   4   4       61.72       78.96      2.17 o 
   0   4   4      160.95      181.21      5.64 o 
   1   4   4      274.07      234.53      5.86 o 
   2   4   4       74.95       66.96      2.77 o 
   3   4   4       18.84       17.03      1.85 o 
   4   4   4       20.62       21.69      2.39 o 
   5   4   4       27.88       23.26      2.62 o 
   6   4   4        2.08        0.13      2.24 o 
   7   4   4        4.40       -3.42      4.58 o 
   8   4   4       11.79        4.45      4.82 o 
   9   4   4       32.00       32.32      7.08 o 
  10   4   4       17.74       11.06      6.31 o 
  11   4   4       36.83       34.22      8.30 o 
  12   4   4        6.21       -6.31      6.31 o 
 -10   5   4        3.02        4.38      4.65 o 
  -9   5   4        1.08       -4.38      4.38 o 
  -8   5   4        1.93       -1.09      1.49 o 
  -7   5   4       70.05       67.15      2.85 o 
  -6   5   4      218.34      190.33      4.57 o 
  -5   5   4        3.38        3.75      0.79 o 
  -4   5   4      177.14      163.68      3.31 o 
  -3   5   4       39.47       35.99      1.50 o 
  -2   5   4      561.15      519.71      9.95 o 
  -1   5   4        6.91       10.62      1.30 o 
   0   5   4      104.98      104.12      3.64 o 
   1   5   4       50.13       65.08      3.13 o 
   2   5   4      351.45      361.16      8.46 o 
   3   5   4       19.74       25.41      2.51 o 
   4   5   4        7.21        7.18      1.91 o 
   5   5   4       55.25       50.91      4.37 o 
   6   5   4        0.94       -2.33      2.33 o 
   7   5   4      144.79      146.99     11.56 o 
   8   5   4        5.00       -0.30      5.08 o 
   9   5   4        5.08        3.72      5.78 o 
  10   5   4       11.42        5.91      6.51 o 
  11   5   4       10.31        7.14      7.21 o 
 -10   6   4        2.51       -3.85      5.12 o 
  -9   6   4        0.01        3.35      2.22 o 
  -8   6   4      161.17      172.20      5.47 o 
  -7   6   4      216.05      229.96      6.54 o 
  -6   6   4       36.39       39.46      2.06 o 
  -5   6   4       11.23        7.13      1.04 o 
  -4   6   4        0.06       -0.84      0.84 o 
  -3   6   4      111.40      129.13      2.95 o 
  -2   6   4      133.60      126.15      3.32 o 
  -1   6   4       70.13       69.93      2.90 o 
   0   6   4       13.10       14.96      2.04 o 
   1   6   4      308.27      287.47      7.32 o 
   2   6   4       51.78       45.07      3.12 o 
   3   6   4        2.88        3.72      2.18 o 
   4   6   4       40.26       32.11      3.58 o 
   5   6   4       18.11       18.79      3.28 o 
   6   6   4      162.13      153.61      6.88 o 
   7   6   4       65.36       68.76      8.94 o 
   8   6   4       11.27        8.44      6.11 o 
   9   6   4       11.32        6.81      6.34 o 
  10   6   4        8.10        5.05      6.34 o 
  11   6   4        1.08       -1.16      6.81 o 
 -10   7   4       38.43       65.44      8.40 o 
  -9   7   4       39.51       37.74      2.97 o 
  -8   7   4        5.53        5.50      1.72 o 
  -7   7   4       89.08       83.89      5.26 o 
  -6   7   4       10.71        7.41      3.33 o 
  -5   7   4       12.35        9.86      1.88 o 
  -4   7   4       13.61        7.90      1.45 o 
  -3   7   4       22.36       25.15      1.76 o 
  -2   7   4      351.67      335.32      5.90 o 
  -1   7   4       85.72       74.93      3.26 o 
   0   7   4       45.81       64.25      3.55 o 
   1   7   4        2.96        6.56      2.19 o 
   2   7   4      175.91      193.63      6.36 o 
   3   7   4       36.72       45.70      3.57 o 
   4   7   4       17.10       15.48      3.27 o 
   5   7   4        2.17       -0.63      2.78 o 
   6   7   4       51.86       45.52      5.60 o 
   7   7   4       47.85       46.67      8.37 o 
   8   7   4        0.01       -1.03      5.58 o 
   9   7   4        0.36        0.60      6.28 o 
  10   7   4       15.32       13.99      7.57 o 
 -10   8   4       65.58       73.28      9.40 o 
  -9   8   4        7.81       12.14      2.38 o 
  -8   8   4       70.67       84.60      3.67 o 
  -7   8   4       24.25       28.92      3.10 o 
  -6   8   4       18.84       13.78      2.26 o 
  -5   8   4        2.90        4.31      1.38 o 
  -4   8   4      554.04      550.55      9.28 o 
  -3   8   4      154.25      161.43      4.20 o 
  -2   8   4      203.44      219.88      7.49 o 
  -1   8   4      370.89      338.43      7.66 o 
   0   8   4       50.64       82.71      4.31 o 
   1   8   4      588.26      588.61     13.26 o 
   2   8   4       51.99       43.48      3.84 o 
   3   8   4      151.06      149.87      6.86 o 
   4   8   4       15.19       14.79      3.51 o 
   5   8   4        0.19       -2.81      2.81 o 
   6   8   4       20.69       17.24      6.61 o 
   7   8   4       34.03       19.93      7.27 o 
   8   8   4       56.93       60.43      9.77 o 
   9   8   4       31.96       22.19      8.37 o 
  10   8   4        7.77        5.12      7.24 o 
 -10   9   4        9.27       13.42     12.66 o 
  -9   9   4       18.72       22.71      2.92 o 
  -8   9   4       11.61       15.41      3.80 o 
  -7   9   4       37.43       38.72      3.04 o 
  -6   9   4        0.00       -1.42      1.98 o 
  -5   9   4        9.37        2.55      1.67 o 
  -4   9   4       29.33       23.42      2.37 o 
  -3   9   4      151.49      138.49      4.52 o 
  -2   9   4       26.12       31.17      2.83 o 
  -1   9   4      295.52      296.50      8.77 o 
   0   9   4       25.07       22.11      3.16 o 
   1   9   4       43.29       44.00      3.76 o 
   2   9   4      267.86      248.29      8.95 o 
   3   9   4       72.41       74.66      5.43 o 
   4   9   4        1.10       -0.42      3.09 o 
   5   9   4        4.29        2.13      3.34 o 
   6   9   4        0.68        4.12      6.28 o 
   7   9   4       23.00       25.81      8.34 o 
   8   9   4        1.68        3.59      6.98 o 
   9   9   4        4.39       -3.06      7.41 o 
 -11  10   4       20.79       20.60      5.45 o 
 -10  10   4       28.38       38.14      4.34 o 
  -9  10   4        0.13       -1.22      2.56 o 
  -8  10   4        7.58        8.07      4.48 o 
  -7  10   4        3.17        4.89      2.43 o 
  -6  10   4       37.29       38.87      3.36 o 
  -5  10   4       36.51       41.85      2.73 o 
  -4  10   4        0.59       -1.26      1.77 o 
  -3  10   4       12.86        6.23      2.13 o 
  -2  10   4       21.32       19.42      2.68 o 
  -1  10   4       19.91       16.31      2.79 o 
   0  10   4       19.96       23.94      3.94 o 
   1  10   4       42.51       43.46      4.83 o 
   2  10   4       38.59       33.43      9.45 o 
   3  10   4        1.94       -3.02      3.02 o 
   4  10   4        6.84        1.55      3.44 o 
   5  10   4        1.38       -5.10      5.10 o 
   6  10   4        1.71        2.36      6.44 o 
   7  10   4        5.47       -1.83      6.78 o 
   8  10   4        2.44        1.53      7.41 o 
 -10  11   4        1.81        0.47      3.10 o 
  -9  11   4        0.25       -1.93      3.24 o 
  -8  11   4        6.18        9.06      5.50 o 
  -7  11   4        0.02       -2.52      2.52 o 
  -6  11   4        7.44        4.11      2.72 o 
  -5  11   4       24.99       37.46      4.42 o 
  -4  11   4       32.24       35.19      2.98 o 
  -3  11   4        1.46        0.19      2.13 o 
  -2  11   4        2.78        3.87      2.42 o 
  -1  11   4       17.75       15.45      2.93 o 
   0  11   4        0.06       -3.29      3.29 o 
   1  11   4        1.19       -0.94      4.16 o 
   2  11   4        2.70        0.22      4.78 o 
   3  11   4        8.91        6.26      5.98 o 
   4  11   4       10.58       11.20      7.84 o 
   5  11   4        0.97        0.33      6.58 o 
   6  11   4       14.77        6.21      8.17 o 
   7  11   4       11.38       14.85      9.04 o 
  -9  12   4        1.14       -3.66      3.66 o 
  -8  12   4        0.13       -3.55      3.97 o 
  -7  12   4        9.94        6.09      3.26 o 
  -6  12   4       23.98       30.80      4.06 o 
  -5  12   4        5.53        4.33      2.15 o 
  -4  12   4        0.12       -0.68      2.14 o 
  -3  12   4        6.43        5.65      2.54 o 
  -2  12   4        2.31       -0.41      2.50 o 
  -1  12   4        0.44        1.05      2.82 o 
   0  12   4        4.76       -3.04      3.15 o 
   1  12   4        0.20       -3.24      6.26 o 
   2  12   4        1.31       -2.68      4.73 o 
   3  12   4        3.56        3.33      5.50 o 
   4  12   4       15.61       13.53      6.14 o 
  -7  13   4       10.56        8.51      3.66 o 
  -6  13   4        0.01       -3.13      3.13 o 
  -5  13   4        0.94       -1.98      2.22 o 
  -4  13   4        1.83        1.37      2.47 o 
  -3  13   4       31.17       34.78      3.77 o 
  -2  13   4        5.55        7.44      3.18 o 
  -1  13   4        0.21       -3.25      3.25 o 
   0  13   4        6.16        7.43      3.98 o 
   1  13   4        5.61        3.90      4.11 o 
   2  13   4        5.73        2.62      4.36 o 
   3  13   4        5.25       -2.45      5.72 o 
   4  13   4        8.27       -6.91      6.91 o 
  -6  14   4        0.26       -2.82      6.98 o 
  -5  14   4        1.21       -3.26      3.81 o 
  -4  14   4        7.08        8.38      4.13 o 
  -3  14   4       17.55       25.28      4.80 o 
  -2  14   4        0.00       -6.31      6.31 o 
  -1  14   4        9.10        7.75      5.42 o 
   0  14   4       13.52        9.57      9.87 o 
   1  14   4       16.18       21.86     11.10 o 
   2  14   4        0.18       -7.67      7.67 o 
   0 -18   5        2.67       -9.63      9.63 o 
   1 -18   5        3.09        5.28     10.23 o 
   2 -18   5        2.35       -9.50      9.50 o 
  -3 -17   5       16.10       26.51      7.24 o 
  -2 -17   5        0.72       -0.16      6.14 o 
  -1 -17   5        0.12       -4.29      4.29 o 
   0 -17   5        0.11       -3.70      3.70 o 
   1 -17   5       17.03       18.29      4.54 o 
   2 -17   5        0.45        3.02      4.05 o 
   3 -17   5        2.86       -1.40      5.43 o 
   4 -17   5        2.42       -0.79      5.40 o 
   5 -17   5        5.10       -2.37      5.17 o 
  -5 -16   5        3.54        0.96      4.85 o 
  -4 -16   5       25.13       22.86      5.11 o 
  -3 -16   5       12.00        4.39      4.19 o 
  -2 -16   5        0.08       -0.06      3.44 o 
  -1 -16   5        0.50       -3.04      3.04 o 
   0 -16   5        7.08        3.39      3.21 o 
   1 -16   5        0.88       -0.77      2.96 o 
   2 -16   5       15.16       13.78      3.58 o 
   3 -16   5       13.07       10.36      3.40 o 
   4 -16   5        9.58        9.09      3.34 o 
   5 -16   5       15.76       14.93      3.17 o 
   6 -16   5        0.05       -0.12      4.86 o 
   7 -16   5        0.37       -4.42      5.35 o 
  -7 -15   5        0.10       -5.68      5.68 o 
  -6 -15   5        8.61       10.56      6.08 o 
  -5 -15   5        0.84       -0.68      4.39 o 
  -4 -15   5       13.49       10.70      4.31 o 
  -3 -15   5        5.33        4.62      3.39 o 
  -2 -15   5        7.10        5.45      3.50 o 
  -1 -15   5        0.51       -2.75      2.75 o 
   0 -15   5       52.59       60.63      7.55 o 
   1 -15   5        0.29       -2.25      2.25 o 
   2 -15   5       10.28        6.93      2.75 o 
   3 -15   5        9.84        9.61      2.83 o 
   4 -15   5        9.27        7.46      3.08 o 
   5 -15   5       20.90       21.29      3.18 o 
   6 -15   5        2.86       -3.98      3.98 o 
   7 -15   5        0.21       -3.52      3.52 o 
   8 -15   5        1.61        0.38      4.48 o 
  -8 -14   5        7.12        8.68      4.84 o 
  -7 -14   5       30.43       33.65      5.65 o 
  -6 -14   5       39.31       31.16      5.37 o 
  -5 -14   5       49.37       54.13      4.76 o 
  -4 -14   5        0.66        0.05      3.02 o 
  -3 -14   5       50.44       56.79      4.53 o 
  -2 -14   5       37.37       44.26      5.28 o 
  -1 -14   5       11.94        6.20      2.66 o 
   0 -14   5        2.66       -1.42      2.37 o 
   1 -14   5       14.36        8.68      2.60 o 
   2 -14   5        5.61        3.96      2.46 o 
   3 -14   5        6.77        4.66      2.82 o 
   4 -14   5        7.34        9.78      2.55 o 
   5 -14   5       57.58       59.74      3.51 o 
   6 -14   5        8.07        5.99      3.20 o 
   7 -14   5        0.06       -3.25      3.25 o 
   8 -14   5        1.06       -1.15      3.34 o 
   9 -14   5        0.85       -3.76      3.76 o 
  -9 -13   5        0.97        5.32      7.11 o 
  -8 -13   5       17.67       19.54      5.23 o 
  -7 -13   5       14.06        9.55      4.48 o 
  -6 -13   5       13.38       15.49     13.04 o 
  -5 -13   5        7.13        9.52      3.24 o 
  -4 -13   5       15.83       11.96      3.26 o 
  -3 -13   5       20.82       14.09      4.40 o 
  -2 -13   5        5.02       -2.76      2.76 o 
  -1 -13   5        3.11       -3.13      3.15 o 
   0 -13   5       35.06       27.78      2.92 o 
   1 -13   5        9.50        5.05      2.31 o 
   2 -13   5       55.72       50.23      3.34 o 
   3 -13   5       10.56        8.84      2.32 o 
   4 -13   5      159.57      156.84      5.06 o 
   5 -13   5        0.17       -2.00      2.00 o 
   6 -13   5       74.93       78.13      5.11 o 
   7 -13   5       20.94       23.49      3.40 o 
   8 -13   5        1.13       -2.52      3.13 o 
   9 -13   5        6.61        3.26      3.73 o 
  10 -13   5        0.17       -2.65      3.36 o 
 -10 -12   5        1.24       -3.72      6.64 o 
  -9 -12   5       41.65       40.19      9.37 o 
  -8 -12   5        1.72       -3.75      3.96 o 
  -7 -12   5       25.38       30.01      5.04 o 
  -6 -12   5        0.03       -2.68      3.06 o 
  -5 -12   5       13.55        7.82      2.89 o 
  -4 -12   5       57.95       46.13      4.09 o 
  -3 -12   5        0.04       -2.06      2.12 o 
  -2 -12   5       14.41       15.33      2.37 o 
  -1 -12   5       19.97       23.17      2.37 o 
   0 -12   5       14.43        7.04      1.98 o 
   1 -12   5        4.20        4.00      2.07 o 
   2 -12   5        2.30        4.90      3.27 o 
   3 -12   5      177.65      183.80      5.51 o 
   4 -12   5       42.05       40.99      2.87 o 
   5 -12   5        1.12       -1.77      1.77 o 
   6 -12   5       49.39       50.57      3.68 o 
   7 -12   5       30.69       32.10      4.66 o 
   8 -12   5        1.85        1.81      2.68 o 
   9 -12   5        3.78        0.29      3.23 o 
  10 -12   5        0.35       -2.83      2.83 o 
  11 -12   5        3.82       -3.19      4.02 o 
 -11 -11   5        2.28       -6.71      6.71 o 
 -10 -11   5       13.02       13.29      7.57 o 
  -9 -11   5        0.19       10.23      7.24 o 
  -8 -11   5       82.98       65.64     10.03 o 
  -7 -11   5        1.88        3.63      3.47 o 
  -6 -11   5        0.40       -2.50      2.50 o 
  -5 -11   5        0.31       -2.51      2.51 o 
  -4 -11   5      373.45      361.65      9.47 o 
  -3 -11   5      315.24      329.88      7.04 o 
  -2 -11   5      631.50      623.48     10.94 o 
  -1 -11   5      449.08      458.78      7.95 o 
   0 -11   5        7.11       -0.08      1.48 o 
   1 -11   5       31.83       23.96      1.92 o 
   2 -11   5        9.61        8.99      1.73 o 
   3 -11   5       13.65        8.39      1.74 o 
   4 -11   5       12.76       13.28      1.85 o 
   5 -11   5        4.23        1.05      1.46 o 
   6 -11   5        7.58        4.33      2.32 o 
   7 -11   5        4.78        1.84      2.37 o 
   8 -11   5        0.71        3.94      2.74 o 
   9 -11   5        4.18        4.60      2.70 o 
  10 -11   5        0.53       -2.83      2.90 o 
 -11 -10   5        0.04       -2.16      6.48 o 
 -10 -10   5        1.06        2.66      6.31 o 
  -9 -10   5       52.94       60.03      9.50 o 
  -8 -10   5       70.33       86.10     10.60 o 
  -7 -10   5      106.28      102.13      7.23 o 
  -6 -10   5       53.40       58.98      3.69 o 
  -5 -10   5       45.29       43.96      3.31 o 
  -4 -10   5        5.60        3.80      2.04 o 
  -3 -10   5      139.86      130.72      3.77 o 
  -2 -10   5      137.02      151.23      3.62 o 
  -1 -10   5       19.09       20.16      1.65 o 
   0 -10   5      163.55      184.95      3.60 o 
   1 -10   5      225.81      231.40      4.35 o 
   2 -10   5       25.68       33.47      1.68 o 
   3 -10   5        3.61        3.39      1.16 o 
   4 -10   5       49.14       46.96      2.09 o 
   5 -10   5      137.14      128.43      3.36 o 
   6 -10   5        3.99       -0.08      1.76 o 
   7 -10   5       12.84       10.59      1.99 o 
   8 -10   5       18.77       22.79      2.43 o 
   9 -10   5        0.24       -2.02      2.38 o 
  10 -10   5        1.17       -0.13      2.74 o 
 -12  -9   5        7.82        3.16      7.44 o 
 -11  -9   5       47.86       49.70      9.80 o 
 -10  -9   5        2.32        5.08      6.25 o 
  -9  -9   5       47.65       39.73      8.24 o 
  -8  -9   5        0.12       -4.72      4.72 o 
  -7  -9   5        9.47        5.45      5.02 o 
  -6  -9   5        0.91        2.06      2.67 o 
  -5  -9   5      350.49      322.94      7.47 o 
  -4  -9   5      144.70      127.90      4.01 o 
  -3  -9   5       93.76       99.17      2.64 o 
  -2  -9   5        1.80        2.43      1.13 o 
  -1  -9   5        1.34       -0.97      1.11 o 
   0  -9   5      256.65      256.30      4.23 o 
   1  -9   5        1.61        1.49      0.86 o 
   2  -9   5      237.93      231.78      3.94 o 
   3  -9   5       22.30       25.87      1.39 o 
   4  -9   5        3.17        2.60      1.08 o 
   5  -9   5      181.16      173.94      3.60 o 
   6  -9   5       77.33       78.11      3.21 o 
   7  -9   5        0.37       -0.11      1.67 o 
   8  -9   5       29.08       22.08      2.21 o 
   9  -9   5        0.05       -1.75      1.75 o 
  10  -9   5        0.02       -2.24      2.24 o 
  11  -9   5        0.00       -3.16      3.16 o 
 -12  -8   5        9.13       10.36      7.54 o 
 -11  -8   5        2.38        3.12      6.51 o 
 -10  -8   5        2.30       -0.90      5.58 o 
  -9  -8   5       49.43       43.62      7.71 o 
  -8  -8   5        0.58       -1.76      4.72 o 
  -7  -8   5       13.92       15.35      5.03 o 
  -6  -8   5      788.20      781.13     14.38 o 
  -5  -8   5      224.53      249.51      5.03 o 
  -4  -8   5      471.52      453.38      6.96 o 
  -3  -8   5      197.54      181.55      3.37 o 
  -2  -8   5       32.48       30.05      1.41 o 
  -1  -8   5      523.41      539.98      7.30 o 
   0  -8   5        0.07       -0.80      0.80 o 
   1  -8   5      116.65      129.49      2.51 o 
   2  -8   5       35.78       46.18      1.61 o 
   3  -8   5      150.58      144.34      2.64 o 
   4  -8   5      366.56      354.31      5.05 o 
   5  -8   5      197.12      197.06      4.49 o 
   6  -8   5       78.30       74.35      2.91 o 
   7  -8   5       15.77       12.92      2.01 o 
   8  -8   5        0.00       -1.71      1.71 o 
   9  -8   5       29.44       29.55      2.58 o 
  10  -8   5       11.96        7.53      5.57 o 
  11  -8   5        2.19        0.63      5.17 o 
 -13  -7   5       18.58       29.86      8.34 o 
 -12  -7   5        0.01        0.37      6.41 o 
 -11  -7   5        9.39       18.70      7.11 o 
 -10  -7   5        5.26        1.10      5.05 o 
  -9  -7   5       45.14       48.17      7.71 o 
  -8  -7   5        5.63        4.88      4.65 o 
  -7  -7   5      533.29      493.14     16.44 o 
  -6  -7   5       76.12       91.64      3.56 o 
  -5  -7   5       39.72       35.40      1.84 o 
  -4  -7   5        3.69        3.74      0.92 o 
  -3  -7   5      201.44      191.71      3.15 o 
  -2  -7   5      281.31      303.07      4.10 o 
  -1  -7   5      948.78      974.03     11.98 o 
   0  -7   5       57.08       39.93      1.39 o 
   1  -7   5       12.51        9.45      0.88 o 
   2  -7   5      133.94      127.01      2.49 o 
   3  -7   5     1028.83     1028.24     12.49 o 
   4  -7   5     1326.50     1320.96     16.58 o 
   5  -7   5      283.02      290.33      4.48 o 
   6  -7   5      231.07      226.71      5.45 o 
   7  -7   5        0.02       -1.59      1.59 o 
   8  -7   5       24.29       17.75      2.14 o 
   9  -7   5       32.56       25.68      2.46 o 
  10  -7   5       67.75       55.49      5.24 o 
  11  -7   5        2.59       -0.01      2.70 o 
  12  -7   5        6.72       -1.89      4.52 o 
 -13  -6   5       19.66       23.72      7.64 o 
 -12  -6   5       53.88       67.37      9.90 o 
 -11  -6   5        2.76        4.92      5.61 o 
 -10  -6   5       10.76        6.08      5.61 o 
  -9  -6   5       36.20       31.72      6.48 o 
  -8  -6   5       60.67       83.08      8.70 o 
  -7  -6   5       22.78       32.47      2.56 o 
  -6  -6   5      119.85      120.17      3.39 o 
  -5  -6   5      122.19      130.11      2.75 o 
  -4  -6   5      265.94      258.82      3.82 o 
  -3  -6   5      420.86      414.80      5.36 o 
  -2  -6   5      348.64      344.95      4.64 o 
  -1  -6   5     1170.36     1150.73     12.49 o 
   0  -6   5       66.23       54.24      1.46 o 
   1  -6   5       60.06       54.11      1.45 o 
   2  -6   5      421.96      413.69      5.89 o 
   3  -6   5       32.57       29.19      1.22 o 
   4  -6   5       37.72       45.63      1.56 o 
   5  -6   5        9.67       15.70      1.23 o 
   6  -6   5        7.73        5.08      1.13 o 
   7  -6   5      150.79      139.77      4.02 o 
   8  -6   5       96.60       92.01      4.78 o 
   9  -6   5        1.33        2.13      1.87 o 
  10  -6   5       73.43       82.66      8.80 o 
  11  -6   5       14.33       13.69      5.02 o 
  12  -6   5        0.98       -2.56      4.48 o 
  13  -6   5       12.34       16.64      6.73 o 
 -13  -5   5       50.70       56.44      9.27 o 
 -12  -5   5        3.85        9.37      6.25 o 
 -11  -5   5      107.83      103.51     10.13 o 
 -10  -5   5       11.86       12.99      5.32 o 
  -9  -5   5       41.11       47.27      6.91 o 
  -8  -5   5      290.79      299.20     15.91 o 
  -7  -5   5      248.72      260.61      5.81 o 
  -6  -5   5      172.97      193.51      4.00 o 
  -5  -5   5      321.24      320.93      4.84 o 
  -4  -5   5      250.25      287.36      3.84 o 
  -3  -5   5     2802.86     3088.57     36.38 o 
  -2  -5   5       22.75       32.82      1.22 o 
  -1  -5   5      590.42      561.16      6.06 o 
   0  -5   5     1449.44     1437.30     15.12 o 
   1  -5   5        4.11        7.36      0.68 o 
   2  -5   5       66.47       62.09      1.70 o 
   3  -5   5      551.90      544.14      6.59 o 
   4  -5   5       30.47       31.47      1.29 o 
   5  -5   5        4.53        4.86      0.77 o 
   6  -5   5      122.83      117.87      4.11 o 
   7  -5   5       65.02       58.05      2.75 o 
   8  -5   5       37.64       37.78      2.59 o 
   9  -5   5      153.06      154.84      5.11 o 
  10  -5   5        0.07       10.00      4.15 o 
  11  -5   5        0.27       -4.15      4.15 o 
  12  -5   5       38.35       45.34      6.54 o 
  13  -5   5        8.94        7.44      5.32 o 
 -13  -4   5       42.09       44.05      8.30 o 
 -12  -4   5       11.44       14.05      6.15 o 
 -11  -4   5       13.19       14.92      5.65 o 
 -10  -4   5       72.46       68.60      7.87 o 
  -9  -4   5       48.45       53.58      6.61 o 
  -8  -4   5        4.02        2.93      2.31 o 
  -7  -4   5        0.00       -1.06      1.06 o 
  -6  -4   5       10.10        9.23      1.33 o 
  -5  -4   5        0.65        2.27      0.92 o 
  -4  -4   5      610.10      730.50      8.64 o 
  -3  -4   5      933.63     1006.19     11.26 o 
  -2  -4   5      690.47      766.38      7.87 o 
  -1  -4   5     1708.42     1739.52     17.25 o 
   0  -4   5      614.61      613.31      6.51 o 
   1  -4   5      548.14      527.66      5.70 o 
   2  -4   5        1.75        5.96      0.64 o 
   3  -4   5        0.40       -0.53      0.71 o 
   4  -4   5       32.97       45.27      1.45 o 
   5  -4   5       12.93       14.35      1.00 o 
   6  -4   5        1.26       -0.76      0.76 o 
   7  -4   5        0.34       -1.27      1.27 o 
   8  -4   5       32.63       36.49      3.36 o 
   9  -4   5        0.07       -0.87      2.24 o 
  10  -4   5        8.38        8.17      4.09 o 
  11  -4   5        8.14        4.72      4.52 o 
  12  -4   5        1.54       -3.82      4.32 o 
  13  -4   5        4.13       -0.63      4.72 o 
 -14  -3   5       19.76       21.19      6.71 o 
 -13  -3   5        0.87       -0.76      5.08 o 
 -12  -3   5        4.92        3.06      4.82 o 
 -11  -3   5       13.86       16.51      5.35 o 
 -10  -3   5       24.37       20.70      2.71 o 
  -9  -3   5        0.05       -1.81      1.81 o 
  -8  -3   5      149.89      143.90      4.98 o 
  -7  -3   5      627.82      630.57     10.31 o 
  -6  -3   5      626.45      651.37      9.65 o 
  -5  -3   5      892.17      978.73     13.78 o 
  -4  -3   5       29.01       33.54      1.05 o 
  -3  -3   5      646.32      686.52      7.63 o 
  -2  -3   5     1319.87     1346.32     14.09 o 
  -1  -3   5      333.89      356.34      3.84 o 
   0  -3   5      181.22      208.67      2.74 o 
   1  -3   5      145.94      160.94      2.40 o 
   2  -3   5       91.60       84.90      1.62 o 
   3  -3   5     1689.33     1663.88     22.34 o 
   4  -3   5      164.39      166.61      2.89 o 
   5  -3   5       11.64        7.09      0.85 o 
   6  -3   5       62.58       56.72      2.01 o 
   7  -3   5      235.14      230.01      8.07 o 
   8  -3   5      178.06      172.99      6.88 o 
   9  -3   5        0.10       -2.09      3.29 o 
  10  -3   5        0.63       -0.47      3.69 o 
  11  -3   5        0.00        6.18      4.38 o 
  12  -3   5       21.63       27.80      6.11 o 
  13  -3   5        0.12       -4.65      4.65 o 
 -14  -2   5       67.77      103.64     10.20 o 
 -13  -2   5        8.39        7.01      5.48 o 
 -12  -2   5       11.39       19.70      5.48 o 
 -11  -2   5       26.31       33.32      5.88 o 
 -10  -2   5       22.94       29.73      5.45 o 
  -9  -2   5      183.91      172.19      7.16 o 
  -8  -2   5        6.16        3.50      2.07 o 
  -7  -2   5      200.38      184.68      4.46 o 
  -6  -2   5       70.80       59.57      1.79 o 
  -5  -2   5        5.59        8.00      0.85 o 
  -4  -2   5     1296.14     1514.18     20.45 o 
  -3  -2   5      414.58      441.16      6.59 o 
  -2  -2   5       72.64       69.81      1.22 o 
  -1  -2   5       76.18       79.51      1.39 o 
   0  -2   5      413.63      418.67      4.46 o 
   1  -2   5      164.30      165.48      2.60 o 
   2  -2   5        3.29        5.07      0.66 o 
   3  -2   5       12.38        6.58      0.73 o 
   4  -2   5        2.94        1.14      0.74 o 
   5  -2   5       32.16       31.43      1.45 o 
   6  -2   5      648.63      639.63      9.48 o 
   7  -2   5       30.01       24.90      1.98 o 
   8  -2   5       61.43       54.50      2.79 o 
   9  -2   5        7.65        1.39      2.08 o 
  10  -2   5       35.66       33.22      5.68 o 
  11  -2   5       10.33        5.58      4.85 o 
  12  -2   5        6.07        0.56      5.18 o 
  13  -2   5        2.93        3.26      5.41 o 
 -14  -1   5       44.90       77.27      8.30 o 
 -13  -1   5        5.53        4.58      4.58 o 
 -12  -1   5        0.34       -4.05      4.05 o 
 -11  -1   5       18.38       14.72      4.78 o 
 -10  -1   5        5.58        7.66      2.70 o 
  -9  -1   5       64.32       43.50      2.90 o 
  -8  -1   5       18.93       15.06      1.94 o 
  -7  -1   5       43.03       45.28      1.98 o 
  -6  -1   5      698.56      729.40     10.21 o 
  -5  -1   5       15.25       14.04      0.85 o 
  -4  -1   5        9.86        4.77      0.71 o 
  -3  -1   5       89.04       83.81      1.66 o 
  -2  -1   5       92.92       75.98      1.52 o 
  -1  -1   5      530.60      457.09      6.23 o 
   0  -1   5       41.54       36.22      1.06 o 
   1  -1   5      259.16      248.12      3.80 o 
   2  -1   5      498.94      514.18      9.77 o 
   3  -1   5      151.21      156.69      2.85 o 
   4  -1   5      146.91      157.09      3.41 o 
   5  -1   5        2.84        1.66      0.94 o 
   6  -1   5      396.70      410.83      6.78 o 
   7  -1   5      310.26      324.65      7.46 o 
   8  -1   5      157.90      140.42      5.15 o 
   9  -1   5        3.98        1.54      2.50 o 
  10  -1   5        1.46       -1.69      2.64 o 
  11  -1   5       18.29       19.73      5.78 o 
  12  -1   5        0.32       -3.29      4.98 o 
  13  -1   5        7.54       13.95      6.31 o 
 -14   0   5       12.61       22.39      5.41 o 
 -13   0   5        0.30       -2.36      4.05 o 
 -12   0   5       12.78       15.25      4.82 o 
 -11   0   5        0.90       -2.29      3.49 o 
 -10   0   5       18.80        8.51      2.57 o 
  -9   0   5      117.11      120.17      4.33 o 
  -8   0   5      603.47      601.36     13.73 o 
  -7   0   5      165.79      173.56      3.48 o 
  -6   0   5      100.35       84.47      1.80 o 
  -5   0   5       26.65       30.62      1.16 o 
  -4   0   5      133.62      152.27      2.72 o 
  -3   0   5       15.06       22.52      1.02 o 
  -2   0   5      114.16      132.16      2.31 o 
  -1   0   5      630.97      612.73      8.13 o 
   0   0   5        0.35        0.32      0.64 o 
   1   0   5     2387.24     2400.01     36.02 o 
   2   0   5     1561.71     1603.41     26.40 o 
   3   0   5       83.63       88.92      2.34 o 
   4   0   5      208.22      237.60      4.74 o 
   5   0   5       40.58       49.65      2.32 o 
   6   0   5       13.20       15.37      1.61 o 
   7   0   5        0.04       -1.87      1.87 o 
   8   0   5        2.54        3.40      2.64 o 
   9   0   5       90.34      100.05      5.57 o 
  10   0   5       36.42       36.57      4.02 o 
  11   0   5       11.93        5.00      3.07 o 
  12   0   5        0.71       -4.62      5.28 o 
  13   0   5        1.00       -5.68      6.01 o 
 -14   1   5        0.45       -1.46      4.38 o 
 -13   1   5        5.26        3.79      4.09 o 
 -12   1   5       16.29        9.33      4.19 o 
 -11   1   5        0.97       -1.16      2.30 o 
 -10   1   5       13.81       15.55      3.44 o 
  -9   1   5       46.07       49.52      2.86 o 
  -8   1   5       10.43       10.11      1.28 o 
  -7   1   5        0.31       -1.02      1.02 o 
  -6   1   5       52.34       52.72      1.89 o 
  -5   1   5       16.77       17.78      0.84 o 
  -4   1   5       69.52       82.43      1.68 o 
  -3   1   5     2725.53     2885.62     33.55 o 
  -2   1   5      732.60      819.39     12.34 o 
  -1   1   5      926.84      958.84     17.77 o 
   0   1   5       78.83       75.14      2.91 o 
   1   1   5      511.91      503.14      8.94 o 
   2   1   5        7.60        4.32      0.98 o 
   3   1   5      156.87      161.39      6.02 o 
   4   1   5       27.07       16.09      1.48 o 
   5   1   5      132.67      127.01      3.54 o 
   6   1   5       42.22       40.75      4.01 o 
   7   1   5      295.93      278.74     14.62 o 
   8   1   5       16.08       13.82      4.92 o 
   9   1   5       61.17       70.99      9.47 o 
  10   1   5        8.90       13.10      3.67 o 
  11   1   5        3.32       -0.07      3.30 o 
  12   1   5        2.04       -3.52      5.71 o 
 -14   2   5        0.00       11.39      4.72 o 
 -13   2   5        0.45       -3.52      3.79 o 
 -12   2   5        7.14        5.15      3.69 o 
 -11   2   5        5.52        7.47      3.45 o 
 -10   2   5       74.78       96.63      6.64 o 
  -9   2   5       30.07       36.65      3.25 o 
  -8   2   5       58.08       50.75      2.55 o 
  -7   2   5      366.01      369.32      6.76 o 
  -6   2   5      167.61      156.42      3.03 o 
  -5   2   5       11.07       10.01      0.73 o 
  -4   2   5       73.62       86.75      1.86 o 
  -3   2   5      134.98      161.39      2.97 o 
  -2   2   5      774.97      790.90     11.15 o 
  -1   2   5      168.51      193.98      3.80 o 
   0   2   5       25.14       15.37      1.21 o 
   1   2   5       12.17        5.66      1.10 o 
   2   2   5      324.31      275.84      7.59 o 
   3   2   5      230.91      252.09      5.55 o 
   4   2   5      203.24      229.62      5.20 o 
   5   2   5      174.83      190.39      4.97 o 
   6   2   5        6.94        3.56      2.18 o 
   7   2   5       10.45       10.13      4.68 o 
   8   2   5        1.20        1.36      4.38 o 
   9   2   5        4.27        3.26      5.02 o 
  10   2   5        0.86        5.45      5.65 o 
  11   2   5        5.84        2.71      3.79 o 
  12   2   5        4.00       -5.81      5.81 o 
 -10   3   5        0.09        0.70      2.56 o 
  -9   3   5       56.35       56.51      4.00 o 
  -8   3   5        6.93        6.48      1.44 o 
  -7   3   5      882.80      888.66     23.84 o 
  -6   3   5        0.30        0.72      1.16 o 
  -5   3   5      134.66      134.71      2.52 o 
  -4   3   5        1.57        0.35      0.57 o 
  -3   3   5       25.43       38.48      1.35 o 
  -2   3   5       97.98      128.70      2.73 o 
  -1   3   5       18.83       32.03      1.99 o 
   0   3   5      251.95      296.89      6.02 o 
   1   3   5      313.57      322.08      6.58 o 
   2   3   5       49.13       52.68      2.48 o 
   3   3   5       66.51       57.22      2.67 o 
   4   3   5       28.45       36.18      3.28 o 
   5   3   5      228.36      237.04      7.99 o 
   6   3   5       44.95       47.33      3.76 o 
   7   3   5        0.52       -3.99      3.99 o 
   8   3   5       46.47       55.21      7.71 o 
   9   3   5       82.24       87.53      9.57 o 
  10   3   5        8.34        6.28      5.68 o 
  11   3   5        0.25       -2.88      3.86 o 
  12   3   5       16.51       18.37      7.87 o 
  -9   4   5        5.85       11.03      4.75 o 
  -8   4   5        1.36       -0.90      1.84 o 
  -7   4   5      231.15      229.70      7.32 o 
  -6   4   5      142.47      141.47      3.94 o 
  -5   4   5        5.47        7.65      0.97 o 
  -4   4   5        2.86        2.16      0.73 o 
  -3   4   5        9.22       15.15      1.17 o 
  -2   4   5      220.56      230.85      4.59 o 
  -1   4   5       41.79       47.02      2.14 o 
   0   4   5        9.87       13.75      1.74 o 
   1   4   5      136.72      153.09      4.63 o 
   2   4   5       93.85       85.99      3.62 o 
   3   4   5       97.44       99.04      3.67 o 
   4   4   5       20.56       12.14      2.18 o 
   5   4   5       71.92       73.33      4.51 o 
   6   4   5        0.76       -1.56      2.32 o 
   7   4   5       42.54       30.99      6.81 o 
   8   4   5       80.63       88.99      9.43 o 
   9   4   5        0.10       -0.60      5.38 o 
  10   4   5        3.87        0.47      5.95 o 
  11   4   5        5.52        3.59      6.74 o 
 -10   5   5       24.81       34.51      6.31 o 
  -9   5   5       21.00       22.01      3.05 o 
  -8   5   5      133.69      140.33      6.24 o 
  -7   5   5      115.07      112.48      3.74 o 
  -6   5   5      117.13      112.86      3.22 o 
  -5   5   5        3.29        0.34      0.88 o 
  -4   5   5        0.15       -0.77      0.80 o 
  -3   5   5      203.64      181.00      3.57 o 
  -2   5   5      220.98      209.35      4.48 o 
  -1   5   5        0.61       -0.27      1.30 o 
   0   5   5      558.00      609.64     12.62 o 
   1   5   5        0.66        2.71      1.69 o 
   2   5   5      477.77      450.51     10.31 o 
   3   5   5      318.62      302.02      7.98 o 
   4   5   5       24.16       18.51      3.66 o 
   5   5   5       73.42       73.45      4.77 o 
   6   5   5        2.51        2.05      3.49 o 
   7   5   5       12.00        5.55      5.25 o 
   8   5   5        3.18        7.57      5.91 o 
   9   5   5       11.36        0.33      5.91 o 
  10   5   5       16.01       11.16      6.98 o 
  11   5   5        5.46       -1.59      6.71 o 
 -10   6   5      100.49       93.81      9.10 o 
  -9   6   5       12.33       12.15      2.30 o 
  -8   6   5       72.21       77.20      3.42 o 
  -7   6   5        0.21       -1.47      1.47 o 
  -6   6   5       82.80       82.61      3.32 o 
  -5   6   5        2.36        0.22      1.13 o 
  -4   6   5       38.44       38.53      2.14 o 
  -3   6   5        7.41        4.10      1.28 o 
  -2   6   5       40.46       35.17      2.08 o 
  -1   6   5       10.78       11.89      2.17 o 
   0   6   5      669.98      619.97     13.10 o 
   1   6   5      116.90      111.33      4.64 o 
   2   6   5      282.29      294.78      7.97 o 
   3   6   5        6.03        4.63      2.35 o 
   4   6   5      124.11      111.46      5.75 o 
   5   6   5      108.10      113.13      6.10 o 
   6   6   5       76.89       72.92      8.84 o 
   7   6   5        8.32       -1.20      5.22 o 
   8   6   5        5.78        8.64      6.34 o 
   9   6   5        0.54       -2.86      6.05 o 
  10   6   5       15.89        7.08      7.41 o 
 -10   7   5       16.38       10.91      2.56 o 
  -9   7   5        0.13       -0.96      2.02 o 
  -8   7   5       42.94       45.73      4.48 o 
  -7   7   5       31.79       46.34      2.83 o 
  -6   7   5        0.19       -1.70      1.70 o 
  -5   7   5        0.23       -1.18      1.18 o 
  -4   7   5       20.35       18.15      2.05 o 
  -3   7   5       12.95       12.86      2.04 o 
  -2   7   5      343.73      355.07      8.87 o 
  -1   7   5      165.99      163.25      7.35 o 
   0   7   5       11.37       16.84      2.73 o 
   1   7   5      266.49      304.41      8.43 o 
   2   7   5       49.62       43.16      3.75 o 
   3   7   5        0.11       -2.41      2.41 o 
   4   7   5       34.15       33.28      4.00 o 
   5   7   5       44.77       45.26      4.93 o 
   6   7   5       23.51       18.17      6.54 o 
   7   7   5       17.98       23.82      6.98 o 
   8   7   5        6.32        4.22      6.25 o 
   9   7   5       17.16       20.26      7.91 o 
  10   7   5        1.55        9.87      7.84 o 
 -10   8   5        5.14        4.61      2.50 o 
  -9   8   5       48.12       59.12      5.92 o 
  -8   8   5        0.26       -1.08      1.88 o 
  -7   8   5       17.75       16.05      2.37 o 
  -6   8   5        3.08        2.22      1.97 o 
  -5   8   5       37.63       38.59      2.45 o 
  -4   8   5       48.20       37.29      2.54 o 
  -3   8   5      126.33      112.54      4.00 o 
  -2   8   5        7.24        1.04      2.08 o 
  -1   8   5      273.45      276.17      9.46 o 
   0   8   5      133.27      115.32      5.96 o 
   1   8   5       43.25       45.02      3.79 o 
   2   8   5      135.22      133.97      5.81 o 
   3   8   5       10.00       16.84      3.57 o 
   4   8   5        8.54       13.87      3.51 o 
   5   8   5        0.27       -2.90      2.90 o 
   6   8   5       23.90       19.37      7.08 o 
   7   8   5        0.03       -5.35      6.21 o 
   8   8   5        9.38        0.50      6.94 o 
   9   8   5       13.63       23.29      9.07 o 
 -11   9   5        1.79       -4.05      4.05 o 
 -10   9   5        0.89        2.18      2.78 o 
  -9   9   5        0.42        1.05      2.56 o 
  -8   9   5        3.27        8.79      2.95 o 
  -7   9   5        2.52        2.65      2.21 o 
  -6   9   5        3.97        0.80      2.37 o 
  -5   9   5        7.39        7.46      1.80 o 
  -4   9   5       15.40       11.69      2.06 o 
  -3   9   5       17.20       14.53      2.34 o 
  -2   9   5       25.51       21.68      3.07 o 
  -1   9   5       27.19       32.16      4.08 o 
   0   9   5       25.83       23.12      4.75 o 
   1   9   5        0.03       -0.01      2.89 o 
   2   9   5       50.08       53.92      7.46 o 
   3   9   5        3.90       -1.67      3.08 o 
   4   9   5        5.28        5.00      3.43 o 
   5   9   5       12.89       16.51      5.20 o 
   6   9   5        0.15       -1.69      6.51 o 
   7   9   5       62.27       78.89     11.16 o 
   8   9   5       18.00       22.72      9.10 o 
 -10  10   5        2.35       -2.20      2.90 o 
  -9  10   5        1.21       -1.01      2.84 o 
  -8  10   5        8.19       10.09      3.35 o 
  -7  10   5        0.10        4.45      2.42 o 
  -6  10   5        1.92        1.96      1.69 o 
  -5  10   5      107.58      119.80      6.34 o 
  -4  10   5       31.10       35.20      2.88 o 
  -3  10   5        1.47       -1.97      1.97 o 
  -2  10   5       13.91       10.36      3.17 o 
  -1  10   5       17.04       18.22      3.08 o 
   0  10   5       23.89       19.98      5.07 o 
   1  10   5        2.51        3.70      4.16 o 
   2  10   5        1.03       -0.65      4.05 o 
   3  10   5        0.36       -2.78      4.13 o 
   4  10   5       33.28       34.87      5.03 o 
   5  10   5        0.20       -2.12      4.53 o 
   6  10   5       51.46       62.72     10.90 o 
   7  10   5       15.85       20.10      8.64 o 
  -9  11   5        0.18       -3.50      3.50 o 
  -8  11   5        7.47        5.33      4.10 o 
  -7  11   5        9.86       16.56      3.17 o 
  -6  11   5        7.00        5.23      1.92 o 
  -5  11   5        3.32        0.16      1.94 o 
  -4  11   5       10.25        3.92      2.19 o 
  -3  11   5        3.29        0.04      2.45 o 
  -2  11   5       27.55       28.09      3.20 o 
  -1  11   5       11.98       12.00      3.10 o 
   0  11   5       13.82       12.52      4.73 o 
   1  11   5        0.08       -2.06      4.14 o 
   2  11   5        1.85        1.30      4.60 o 
   3  11   5        3.34       -1.71      5.00 o 
   4  11   5        5.32        9.91      5.37 o 
  -8  12   5        0.36        2.23      4.33 o 
  -7  12   5        2.36       -4.15      4.15 o 
  -6  12   5        7.25       10.89      2.20 o 
  -5  12   5        7.90        7.93      2.45 o 
  -4  12   5        0.25       -2.16      2.16 o 
  -3  12   5        0.81       -1.31      2.52 o 
  -2  12   5        7.81        5.14      2.90 o 
  -1  12   5        3.43       -0.38      5.66 o 
   0  12   5       17.90       20.61      4.26 o 
   1  12   5       28.06       35.30      6.42 o 
   2  12   5       24.02       27.66      6.54 o 
   3  12   5       60.13       89.79     11.34 o 
   4  12   5        2.82       -5.22      7.11 o 
  -6  13   5        7.91        2.54      3.54 o 
  -5  13   5       15.06       16.71      4.12 o 
  -4  13   5        0.16        2.40      3.54 o 
  -3  13   5        9.53        9.41      4.19 o 
  -2  13   5        9.04        4.74      3.54 o 
  -1  13   5        1.07        0.18      3.95 o 
   0  13   5        0.11       -3.30      3.66 o 
   1  13   5        7.64        9.40      4.49 o 
   2  13   5        3.85       -2.46      5.55 o 
   3  13   5        3.27       -1.79      8.70 o 
  -4  14   5       13.17       11.83      8.87 o 
  -3  14   5       12.80       29.23      9.93 o 
  -2  14   5       15.04       25.94     10.10 o 
  -1  14   5        0.09       11.36      9.33 o 
   0  14   5        1.46        1.93      8.90 o 
  -1 -18   6        5.97        9.87     11.79 o 
   0 -18   6        1.07       -7.21      9.93 o 
   1 -18   6       10.44       11.19     10.07 o 
   2 -18   6       12.27        8.90     10.23 o 
   3 -18   6        4.36        3.82      8.97 o 
  -4 -17   6        3.39       13.65      9.14 o 
  -3 -17   6        5.10        5.59      5.39 o 
  -2 -17   6        0.37       -3.85      3.85 o 
  -1 -17   6        1.70       -3.12      3.86 o 
   0 -17   6        1.71       -3.17      6.06 o 
   1 -17   6        1.93       -3.27      4.66 o 
   2 -17   6       31.29       33.53      4.33 o 
   3 -17   6        3.81       -0.20      3.85 o 
   4 -17   6        7.56        3.32      5.55 o 
   5 -17   6        6.29        1.36      9.19 o 
  -6 -16   6       38.20       36.01      7.84 o 
  -5 -16   6       14.41       14.57     12.54 o 
  -4 -16   6       14.87       13.10      5.58 o 
  -3 -16   6        0.96        4.48      3.38 o 
  -2 -16   6       19.56       22.44      4.60 o 
  -1 -16   6       29.56       36.94      4.28 o 
   0 -16   6        2.98        3.17      3.13 o 
   1 -16   6        1.48       -2.60      2.60 o 
   2 -16   6        2.58        3.13      2.78 o 
   3 -16   6        2.02       -2.82      2.82 o 
   4 -16   6       35.50       29.43      3.88 o 
   5 -16   6        3.54       -1.07      3.10 o 
   6 -16   6        0.12       -4.15      4.67 o 
   7 -16   6        5.65        1.57      4.99 o 
  -7 -15   6       24.90       32.72      7.31 o 
  -6 -15   6        0.08        4.29      5.25 o 
  -5 -15   6       11.31        7.54      4.79 o 
  -4 -15   6        0.20       -1.24      3.85 o 
  -3 -15   6       11.88       12.03      3.53 o 
  -2 -15   6        1.25       -2.89      2.89 o 
  -1 -15   6        0.00        0.27      2.88 o 
   0 -15   6       34.15       37.74      3.53 o 
   1 -15   6        4.45        2.93      2.55 o 
   2 -15   6       15.48        8.77      2.82 o 
   3 -15   6        7.34        8.06      3.04 o 
   4 -15   6        1.36       -1.11      2.43 o 
   5 -15   6        2.93       -2.67      2.67 o 
   6 -15   6       14.30       13.11      4.06 o 
   7 -15   6        4.10        2.67      3.85 o 
   8 -15   6        3.51        0.19      4.37 o 
  -8 -14   6       18.86       25.65      8.80 o 
  -7 -14   6       44.76       51.74      6.26 o 
  -6 -14   6        1.11        1.63      3.96 o 
  -5 -14   6        0.67       -2.49      2.98 o 
  -4 -14   6        4.77        0.65      2.95 o 
  -3 -14   6        4.07        7.46      3.12 o 
  -2 -14   6       30.59       15.33      3.27 o 
  -1 -14   6        0.01       -2.48      3.96 o 
   0 -14   6        2.54       -2.48      3.37 o 
   1 -14   6        0.01       -0.09      2.25 o 
   2 -14   6        3.33        1.54      2.37 o 
   3 -14   6       14.21       13.52      4.23 o 
   4 -14   6        3.45        1.82      2.34 o 
   5 -14   6        1.90        5.41      2.36 o 
   6 -14   6        1.56        3.78      2.95 o 
   7 -14   6       15.66       20.61      3.93 o 
   8 -14   6        8.53        2.22      3.53 o 
   9 -14   6        0.17       -3.88      3.88 o 
  -9 -13   6       13.09        3.75      6.74 o 
  -8 -13   6       40.58       45.26      6.07 o 
  -7 -13   6       23.45       24.17      4.96 o 
  -6 -13   6        1.16       -0.73      3.53 o 
  -5 -13   6       38.16       40.84      4.06 o 
  -4 -13   6        4.79        5.42      2.64 o 
  -3 -13   6       57.94       58.44      4.38 o 
  -2 -13   6        1.77       -3.24      3.24 o 
  -1 -13   6        0.56       -2.46      2.46 o 
   0 -13   6       52.82       47.29      4.06 o 
   1 -13   6       39.63       49.30      3.38 o 
   2 -13   6        3.25       -0.46      2.09 o 
   3 -13   6       17.16       17.72      2.88 o 
   4 -13   6       31.29       35.38      3.32 o 
   5 -13   6        0.00        0.00      2.03 o 
   6 -13   6        6.55        7.80      2.89 o 
   7 -13   6        0.03       -2.65      2.65 o 
   8 -13   6        0.04       -3.08      3.08 o 
   9 -13   6       12.49       16.86      4.36 o 
  10 -13   6       11.59        7.73      4.20 o 
 -10 -12   6        1.20       -0.20      7.11 o 
  -9 -12   6        4.42        0.76      6.61 o 
  -8 -12   6        0.23       -3.64      3.64 o 
  -7 -12   6       14.91       14.95      4.26 o 
  -6 -12   6        9.51       12.17      3.45 o 
  -5 -12   6        1.59       -1.99      2.54 o 
  -4 -12   6       37.31       36.38      3.31 o 
  -3 -12   6       31.74       29.49      2.99 o 
  -2 -12   6       24.69       22.80      2.48 o 
  -1 -12   6       11.56       11.24      1.86 o 
   0 -12   6       73.94       62.94      2.86 o 
   1 -12   6       41.61       36.84      3.00 o 
   2 -12   6      163.61      165.89      5.03 o 
   3 -12   6        6.30        8.05      2.18 o 
   4 -12   6       24.20       19.49      2.43 o 
   5 -12   6       24.57       25.66      2.57 o 
   6 -12   6        3.49        1.08      2.51 o 
   7 -12   6        5.08        4.70      2.72 o 
   8 -12   6       45.68       45.25      4.34 o 
   9 -12   6        0.44       -1.02      4.05 o 
  10 -12   6        1.36       -1.52      3.41 o 
  11 -12   6        2.67        8.84      5.02 o 
 -11 -11   6        3.25       -6.51      6.51 o 
 -10 -11   6        0.42       -1.73      6.31 o 
  -9 -11   6      158.85      171.28     15.11 o 
  -8 -11   6        5.63        5.13      3.80 o 
  -7 -11   6        0.29        0.38      5.27 o 
  -6 -11   6        3.55        2.26      2.69 o 
  -5 -11   6        2.83        0.37      2.48 o 
  -4 -11   6        0.74       -2.85      2.85 o 
  -3 -11   6      259.66      234.00      5.69 o 
  -2 -11   6      185.94      206.34      5.01 o 
  -1 -11   6       82.12       74.52      3.02 o 
   0 -11   6      219.26      202.99      4.59 o 
   1 -11   6       30.52       29.27      2.07 o 
   2 -11   6       27.29       23.07      2.08 o 
   3 -11   6       21.83       18.87      2.25 o 
   4 -11   6       78.93       74.23      3.38 o 
   5 -11   6       57.82       57.88      2.65 o 
   6 -11   6        3.68        1.49      3.40 o 
   7 -11   6       31.73       32.65      4.56 o 
   8 -11   6        0.38       -1.62      2.75 o 
   9 -11   6        0.14       -3.09      3.13 o 
  10 -11   6        0.69       -2.91      2.91 o 
  11 -11   6        2.91        1.66      4.05 o 
 -11 -10   6        6.19        2.16      7.21 o 
 -10 -10   6       16.71       14.08      5.24 o 
  -9 -10   6       22.59       22.61      5.32 o 
  -8 -10   6        0.75       -0.71      3.63 o 
  -7 -10   6      131.53      131.43      5.96 o 
  -6 -10   6       43.78       38.21      3.15 o 
  -5 -10   6       33.60       24.70      2.76 o 
  -4 -10   6       79.33       76.99      3.33 o 
  -3 -10   6      614.46      592.98      8.91 o 
  -2 -10   6       16.80       17.09      1.77 o 
  -1 -10   6      446.54      438.19      8.22 o 
   0 -10   6        6.10        5.03      1.28 o 
   1 -10   6       14.53        8.96      1.35 o 
   2 -10   6       39.43       38.81      1.86 o 
   3 -10   6       24.50       29.21      1.67 o 
   4 -10   6       87.40       98.68      2.89 o 
   5 -10   6      122.69      117.72      3.16 o 
   6 -10   6      238.57      237.94      5.79 o 
   7 -10   6      152.55      157.99      6.09 o 
   8 -10   6        3.39        3.71      2.60 o 
   9 -10   6        0.64        2.31      2.55 o 
  10 -10   6        0.87       -2.21      2.72 o 
  11 -10   6        0.32       -2.76      2.76 o 
 -12  -9   6        3.37       -3.98      5.07 o 
 -11  -9   6        2.87       -2.51      4.55 o 
 -10  -9   6        0.05        3.23      4.31 o 
  -9  -9   6        4.65        0.66      4.12 o 
  -8  -9   6       27.42       23.07      4.70 o 
  -7  -9   6        0.30        0.91      2.55 o 
  -6  -9   6       17.67       16.53      2.50 o 
  -5  -9   6      350.29      328.34      6.63 o 
  -4  -9   6      196.07      204.98      3.89 o 
  -3  -9   6       77.98       75.24      2.33 o 
  -2  -9   6        8.07       12.72      1.37 o 
  -1  -9   6      305.93      311.53      5.24 o 
   0  -9   6      193.50      217.54      3.60 o 
   1  -9   6        0.33       -0.88      0.88 o 
   2  -9   6        7.15        7.71      1.01 o 
   3  -9   6       78.54       83.30      2.13 o 
   4  -9   6       32.44       29.35      1.74 o 
   5  -9   6      233.73      216.55      4.29 o 
   6  -9   6      373.02      366.35      8.23 o 
   7  -9   6        2.97        2.70      2.03 o 
   8  -9   6        2.82       -0.37      2.41 o 
   9  -9   6        5.35        1.89      2.77 o 
  10  -9   6        1.46       -2.57      2.57 o 
  11  -9   6        0.76        5.06      2.83 o 
  12  -9   6        3.00        1.33      3.85 o 
 -12  -8   6       11.15       16.22      8.19 o 
 -11  -8   6        8.28        7.61      4.72 o 
 -10  -8   6       17.30       15.32      4.75 o 
  -9  -8   6        2.28        3.91      3.76 o 
  -8  -8   6        7.19        8.13      3.75 o 
  -7  -8   6       11.13        9.76      2.43 o 
  -6  -8   6       63.04       59.38      3.21 o 
  -5  -8   6      290.79      285.05      5.02 o 
  -4  -8   6        1.81        1.15      1.01 o 
  -3  -8   6       46.46       51.19      1.96 o 
  -2  -8   6        0.88       -0.55      0.94 o 
  -1  -8   6      317.08      334.67      5.06 o 
   0  -8   6       43.65       31.86      1.41 o 
   1  -8   6      147.62      132.45      2.74 o 
   2  -8   6        6.61        6.39      1.05 o 
   3  -8   6        0.00       -0.01      0.83 o 
   4  -8   6       75.23       75.39      2.07 o 
   5  -8   6      585.68      575.90      8.55 o 
   6  -8   6       49.73       52.46      2.72 o 
   7  -8   6        3.77        0.95      1.96 o 
   8  -8   6       34.76       25.89      2.70 o 
   9  -8   6        4.32       -2.65      2.65 o 
  10  -8   6        1.19       -5.76      5.76 o 
  11  -8   6        3.08       -2.00      2.78 o 
  12  -8   6       16.25        5.28      5.05 o 
 -13  -7   6        0.05        0.23     11.21 o 
 -12  -7   6       12.41       10.50      7.18 o 
 -11  -7   6       59.58       72.48      9.80 o 
 -10  -7   6        8.63        5.35      5.48 o 
  -9  -7   6       47.42       49.40      7.61 o 
  -8  -7   6        6.24        3.01      3.34 o 
  -7  -7   6      127.94      113.85      5.57 o 
  -6  -7   6      390.51      400.80      6.72 o 
  -5  -7   6      236.77      239.87      4.01 o 
  -4  -7   6      116.22      122.38      2.75 o 
  -3  -7   6      119.51      122.04      2.54 o 
  -2  -7   6      323.57      333.42      4.68 o 
  -1  -7   6      167.70      167.71      3.06 o 
   0  -7   6     1243.33     1221.49     14.74 o 
   1  -7   6      200.46      187.09      2.89 o 
   2  -7   6        3.21       -0.17      0.78 o 
   3  -7   6       99.77       99.88      2.27 o 
   4  -7   6       81.71       71.70      1.96 o 
   5  -7   6      437.46      449.88      6.89 o 
   6  -7   6       35.58       31.93      1.94 o 
   7  -7   6       13.53       10.17      2.21 o 
   8  -7   6       46.76       45.47      3.18 o 
   9  -7   6        0.48       -3.06      3.06 o 
  10  -7   6       16.13       19.49      4.15 o 
  11  -7   6        7.14       16.24      5.38 o 
  12  -7   6       29.02       35.98      6.44 o 
 -13  -6   6        0.65        2.68      4.52 o 
 -12  -6   6        0.92        1.33      6.15 o 
 -11  -6   6        2.33       12.82      5.91 o 
 -10  -6   6       46.10       42.89      7.64 o 
  -9  -6   6        0.96        1.73      4.65 o 
  -8  -6   6        8.18        6.66      3.25 o 
  -7  -6   6      121.66      119.62      5.36 o 
  -6  -6   6       83.68       82.32      2.73 o 
  -5  -6   6      430.61      435.52      5.76 o 
  -4  -6   6      130.82      146.68      2.95 o 
  -3  -6   6       25.22       29.62      1.29 o 
  -2  -6   6      180.79      198.71      3.11 o 
  -1  -6   6      208.97      219.27      3.29 o 
   0  -6   6       23.85       25.14      1.44 o 
   1  -6   6      189.66      180.66      2.87 o 
   2  -6   6      268.24      273.97      4.09 o 
   3  -6   6      877.97      882.35     10.88 o 
   4  -6   6       19.75       20.60      1.20 o 
   5  -6   6        2.90        3.16      0.80 o 
   6  -6   6      423.96      402.49      6.89 o 
   7  -6   6      284.97      261.51      7.21 o 
   8  -6   6       40.76       39.41      2.92 o 
   9  -6   6        2.78        1.72      2.71 o 
  10  -6   6       29.05       28.37      5.65 o 
  11  -6   6        0.81       -0.83      4.82 o 
  12  -6   6        6.33        2.66      5.25 o 
 -13  -5   6       20.68       30.36      7.77 o 
 -12  -5   6       61.48       65.08      8.94 o 
 -11  -5   6        4.15        0.56      5.12 o 
 -10  -5   6        6.97        8.77      5.05 o 
  -9  -5   6       58.40       63.02      7.57 o 
  -8  -5   6       29.34       28.09      6.10 o 
  -7  -5   6        0.01        0.09      1.47 o 
  -6  -5   6      324.99      349.94      5.22 o 
  -5  -5   6       35.03       45.56      1.63 o 
  -4  -5   6      250.78      259.43      3.97 o 
  -3  -5   6     1074.49     1220.31     15.51 o 
  -2  -5   6      537.95      576.62      6.54 o 
  -1  -5   6       21.34       15.82      1.02 o 
   0  -5   6        2.31        4.82      0.64 o 
   1  -5   6       93.77       89.36      1.84 o 
   2  -5   6     1162.43     1134.34     13.75 o 
   3  -5   6      342.34      339.49      5.23 o 
   4  -5   6       46.77       37.15      1.40 o 
   5  -5   6        6.22        4.67      0.89 o 
   6  -5   6       40.45       43.99      2.26 o 
   7  -5   6       50.81       54.53      2.70 o 
   8  -5   6      192.97      188.62      5.92 o 
   9  -5   6       19.18       27.07      4.95 o 
  10  -5   6        0.39        4.19      4.22 o 
  11  -5   6        0.00       -3.99      3.99 o 
  12  -5   6        1.13       -4.55      4.55 o 
 -13  -4   6        4.31       -0.20      5.78 o 
 -12  -4   6       30.94       47.90      8.01 o 
 -11  -4   6        9.22        4.95      5.08 o 
 -10  -4   6       45.00       49.50      7.01 o 
  -9  -4   6       42.12       37.01      5.98 o 
  -8  -4   6      114.77      108.60      4.60 o 
  -7  -4   6      270.72      267.23      5.42 o 
  -6  -4   6      136.01      147.85      2.92 o 
  -5  -4   6       41.13       49.62      1.54 o 
  -4  -4   6       47.27       58.01      1.47 o 
  -3  -4   6      786.13      852.53     11.85 o 
  -2  -4   6      155.98      183.28      2.56 o 
  -1  -4   6     1267.70     1230.27     13.60 o 
   0  -4   6       47.18       49.56      1.25 o 
   1  -4   6      570.47      571.25      7.02 o 
   2  -4   6      406.69      392.23      5.33 o 
   3  -4   6      271.67      276.13      4.64 o 
   4  -4   6       60.08       48.93      1.61 o 
   5  -4   6        0.40       -0.73      0.73 o 
   6  -4   6       38.43       34.49      1.54 o 
   7  -4   6       76.57       72.46      2.82 o 
   8  -4   6       35.22       32.42      2.54 o 
   9  -4   6       11.28        3.75      3.92 o 
  10  -4   6       18.02       17.47      4.92 o 
  11  -4   6       30.52       40.23      6.44 o 
  12  -4   6        6.93       -1.33      4.88 o 
  13  -4   6        0.62        8.90      5.35 o 
 -14  -3   6        4.76       13.92      6.54 o 
 -13  -3   6       12.14        8.85      4.13 o 
 -12  -3   6        1.71        0.90      4.68 o 
 -11  -3   6       53.38       61.46      7.74 o 
 -10  -3   6       14.64        8.37      4.45 o 
  -9  -3   6       47.95       45.96      3.66 o 
  -8  -3   6       39.72       34.04      2.51 o 
  -7  -3   6       77.31       80.74      2.56 o 
  -6  -3   6        2.73        2.86      0.96 o 
  -5  -3   6       58.64       65.78      2.07 o 
  -4  -3   6      151.20      163.45      3.01 o 
  -3  -3   6     1424.02     1528.18     18.20 o 
  -2  -3   6      240.83      261.23      3.39 o 
  -1  -3   6      153.28      164.86      2.49 o 
   0  -3   6      169.78      150.39      2.25 o 
   1  -3   6     1466.40     1432.14     15.99 o 
   2  -3   6       60.29       58.73      1.75 o 
   3  -3   6       22.12       32.43      1.33 o 
   4  -3   6        0.01        0.38      0.70 o 
   5  -3   6       23.13       24.33      1.30 o 
   6  -3   6      329.50      315.72      5.39 o 
   7  -3   6       53.06       50.36      2.99 o 
   8  -3   6       49.57       42.11      2.87 o 
   9  -3   6        0.30       -2.06      2.06 o 
  10  -3   6       31.47       27.04      5.68 o 
  11  -3   6       13.17       17.11      5.55 o 
  12  -3   6        2.75        4.45      5.32 o 
  13  -3   6        6.22        1.93      5.51 o 
 -14  -2   6        2.87        7.58      5.05 o 
 -13  -2   6        0.19       -1.13      3.46 o 
 -12  -2   6        1.88        1.25      3.31 o 
 -11  -2   6       41.37       36.51      6.15 o 
 -10  -2   6       17.09       16.70      3.39 o 
  -9  -2   6       20.88       14.92      2.63 o 
  -8  -2   6      161.44      146.82      5.62 o 
  -7  -2   6      183.21      177.61      3.61 o 
  -6  -2   6       42.38       56.21      1.79 o 
  -5  -2   6        0.05       -0.06      0.73 o 
  -4  -2   6      232.10      250.21      4.27 o 
  -3  -2   6       71.36       85.34      1.88 o 
  -2  -2   6      330.93      338.85      4.32 o 
  -1  -2   6       11.68       11.46      0.70 o 
   0  -2   6       63.86       50.29      1.59 o 
   1  -2   6      405.94      377.63      7.32 o 
   2  -2   6      899.11      825.28     10.92 o 
   3  -2   6       15.54       24.26      1.20 o 
   4  -2   6      156.76      168.23      3.65 o 
   5  -2   6       27.87       19.89      1.38 o 
   6  -2   6      152.44      139.79      3.26 o 
   7  -2   6      258.09      266.40      8.93 o 
   8  -2   6        0.37       -0.02      2.35 o 
   9  -2   6        4.50        2.61      2.55 o 
  10  -2   6        0.00       -2.72      2.72 o 
  11  -2   6        4.57        0.96      4.98 o 
  12  -2   6        0.32        6.61      5.25 o 
 -14  -1   6       16.30       24.97      5.76 o 
 -13  -1   6        0.03       -1.95      3.23 o 
 -12  -1   6       19.90       18.62      3.79 o 
 -11  -1   6       15.68        9.48      3.60 o 
 -10  -1   6       61.02       58.03      4.42 o 
  -9  -1   6       90.66       86.27      4.34 o 
  -8  -1   6       49.58       43.78      2.36 o 
  -7  -1   6      191.05      198.38      4.47 o 
  -6  -1   6       37.10       44.32      1.79 o 
  -5  -1   6       54.14       67.24      1.77 o 
  -4  -1   6      181.75      188.51      3.39 o 
  -3  -1   6      671.44      649.02      8.63 o 
  -2  -1   6     1232.65     1242.24     14.23 o 
  -1  -1   6      384.74      406.47      5.80 o 
   0  -1   6       17.89       14.86      1.12 o 
   1  -1   6      232.06      215.69      3.80 o 
   2  -1   6        1.15        4.31      1.29 o 
   3  -1   6      342.51      378.74      6.58 o 
   4  -1   6        0.50       -0.55      0.86 o 
   5  -1   6      198.73      215.75      4.56 o 
   6  -1   6       41.28       40.43      2.09 o 
   7  -1   6       10.22        8.09      2.41 o 
   8  -1   6        6.02        6.73      2.75 o 
   9  -1   6        0.00       -2.37      3.69 o 
  10  -1   6        6.80        4.25      3.13 o 
  11  -1   6        9.90        6.79      2.92 o 
  12  -1   6        0.14       -4.85      4.95 o 
 -14   0   6       48.89       69.14     15.40 o 
 -13   0   6       10.85       13.16      3.50 o 
 -12   0   6        1.72       -2.90      2.90 o 
 -11   0   6        0.89       -1.47      2.56 o 
 -10   0   6        2.27        0.47      1.99 o 
  -9   0   6       28.74       32.55      2.74 o 
  -8   0   6       54.59       50.40      2.55 o 
  -7   0   6      296.24      275.79      4.84 o 
  -6   0   6      150.51      152.78      2.90 o 
  -5   0   6      168.57      182.53      3.05 o 
  -4   0   6       38.18       48.64      1.48 o 
  -3   0   6        0.21       -0.64      0.64 o 
  -2   0   6     1750.66     1847.77     24.78 o 
  -1   0   6      620.64      627.29      8.49 o 
   0   0   6     1230.47     1249.81     20.31 o 
   1   0   6        2.45        1.50      0.93 o 
   2   0   6      417.37      407.55      7.17 o 
   3   0   6       88.82      100.58      2.79 o 
   4   0   6       56.36       57.13      2.23 o 
   5   0   6      106.38       93.92      3.24 o 
   6   0   6       52.77       47.82      3.28 o 
   7   0   6        2.63       -1.76      2.70 o 
   8   0   6       17.66       14.60      3.41 o 
   9   0   6        3.85        2.63      3.19 o 
  10   0   6       52.03       57.93     11.14 o 
  11   0   6        2.56        3.12      5.02 o 
  12   0   6        0.88       -4.55      5.38 o 
 -14   1   6       12.31       23.66      3.77 o 
 -13   1   6        1.15       -0.13      2.78 o 
 -12   1   6       49.24       60.56     10.68 o 
 -11   1   6       37.86       35.01      6.63 o 
 -10   1   6       18.86       20.81      2.45 o 
  -9   1   6      163.36      145.03      4.19 o 
  -8   1   6      363.38      359.90      9.61 o 
  -7   1   6      194.35      177.56      3.93 o 
  -6   1   6        1.04        1.08      0.90 o 
  -5   1   6      170.74      172.03      3.38 o 
  -4   1   6       51.72       40.24      1.17 o 
  -3   1   6       68.22       74.65      1.78 o 
  -2   1   6     1732.51     1882.42     31.05 o 
  -1   1   6       23.99       23.17      1.35 o 
   0   1   6      382.82      417.76      7.06 o 
   1   1   6      920.91      952.88     27.66 o 
   2   1   6       52.05       42.19      2.80 o 
   3   1   6       49.84       56.52      2.48 o 
   4   1   6       20.60       20.88      1.69 o 
   5   1   6       18.31       27.34      2.85 o 
   6   1   6       54.40       54.96      4.19 o 
   7   1   6      191.96      185.26     11.83 o 
   8   1   6       43.01       42.59      6.68 o 
   9   1   6       87.82       98.13      6.32 o 
  10   1   6        0.89       -2.29      3.34 o 
  11   1   6       20.06       16.76      4.19 o 
  12   1   6        0.13       -5.38      5.38 o 
 -13   2   6        1.76        1.86      3.99 o 
 -12   2   6       27.57       22.44      3.44 o 
 -11   2   6       11.24        8.22      2.48 o 
 -10   2   6        2.00        1.33      1.90 o 
  -9   2   6      167.65      177.54      4.64 o 
  -8   2   6      279.60      282.70      7.39 o 
  -7   2   6       32.45       26.83      2.08 o 
  -6   2   6      405.83      402.07      5.97 o 
  -5   2   6      212.62      218.69      3.39 o 
  -4   2   6       40.46       44.60      1.31 o 
  -3   2   6       66.80       74.83      2.01 o 
  -2   2   6       50.62       56.48      1.93 o 
  -1   2   6      152.05      180.26      4.12 o 
   0   2   6       87.80       84.91      2.74 o 
   1   2   6       64.13       62.57      2.56 o 
   2   2   6      320.44      304.01      6.43 o 
   3   2   6       11.94       16.97      1.80 o 
   4   2   6        0.02        0.06      1.38 o 
   5   2   6       64.91       61.56      3.45 o 
   6   2   6      451.80      433.58     11.79 o 
   7   2   6      265.05      269.87     15.28 o 
   8   2   6        0.02       -4.38      4.75 o 
   9   2   6        2.99       -2.99      4.82 o 
  10   2   6        0.92        3.78      3.75 o 
  11   2   6        0.04       -3.62      9.27 o 
  12   2   6        0.26       -5.88      5.88 o 
 -12   3   6       13.20       14.75      4.19 o 
 -11   3   6       14.64       24.97      2.97 o 
 -10   3   6       14.34       13.34      2.06 o 
  -9   3   6       58.25       53.92      3.95 o 
  -8   3   6       21.57       18.43      3.03 o 
  -7   3   6      120.82      122.27      5.31 o 
  -6   3   6     1162.40     1162.62     15.63 o 
  -5   3   6        1.09        0.64      0.63 o 
  -4   3   6       61.93       65.06      1.64 o 
  -3   3   6        8.72       13.82      1.13 o 
  -2   3   6       60.32       58.05      2.09 o 
  -1   3   6        1.63        0.25      1.08 o 
   0   3   6        0.05        0.18      1.22 o 
   1   3   6       84.83       96.13      3.62 o 
   2   3   6       31.91       33.03      2.50 o 
   3   3   6       69.33       63.90      3.05 o 
   4   3   6      114.25      112.46      4.50 o 
   5   3   6        1.21        0.72      2.20 o 
   6   3   6       82.58       84.86      6.17 o 
   7   3   6       18.82       11.73      5.55 o 
   8   3   6        4.47        1.03      4.88 o 
   9   3   6        0.30       -3.09      5.25 o 
  10   3   6        6.40        4.65      6.18 o 
  11   3   6        1.23        3.55      6.31 o 
 -10   4   6        2.28       -2.00      2.00 o 
  -9   4   6        0.52       -1.16      2.98 o 
  -8   4   6       22.57       29.21      3.30 o 
  -7   4   6      381.35      372.98      8.74 o 
  -6   4   6      291.86      284.02      5.49 o 
  -5   4   6       49.44       46.04      1.99 o 
  -4   4   6       93.64      100.51      2.44 o 
  -3   4   6        1.57       -0.94      0.94 o 
  -2   4   6       28.88       37.99      2.08 o 
  -1   4   6        2.20        2.75      1.48 o 
   0   4   6       27.82       16.30      2.08 o 
   1   4   6        0.50        2.05      1.65 o 
   2   4   6      190.80      193.33      5.90 o 
   3   4   6     1201.02     1190.56     23.12 o 
   4   4   6        5.64       14.79      2.85 o 
   5   4   6       43.41       45.32      4.03 o 
   6   4   6       35.07       31.69      4.70 o 
   7   4   6      100.43       91.39      9.67 o 
   8   4   6       33.36       32.19      7.41 o 
   9   4   6        1.64        1.66      5.71 o 
  10   4   6        1.25        0.47      6.11 o 
  11   4   6       10.17       13.25      8.01 o 
 -11   5   6        0.02        3.19      2.99 o 
 -10   5   6       15.01        8.81      2.57 o 
  -9   5   6       76.31       83.69      6.62 o 
  -8   5   6       73.00       76.78      5.78 o 
  -7   5   6        1.12       -0.24      1.49 o 
  -6   5   6       36.03       35.91      1.87 o 
  -5   5   6        3.27        2.57      1.17 o 
  -4   5   6       14.25       19.38      1.72 o 
  -3   5   6        2.18        0.48      1.17 o 
  -2   5   6        3.11        4.27      1.64 o 
  -1   5   6      299.78      284.76      7.15 o 
   0   5   6        0.81        0.86      1.98 o 
   1   5   6       17.95       23.84      3.68 o 
   2   5   6      309.54      315.98      8.39 o 
   3   5   6      127.68      131.49      5.39 o 
   4   5   6        6.58        8.93      2.94 o 
   5   5   6      269.28      257.08      8.93 o 
   6   5   6       71.58       74.44      8.94 o 
   7   5   6        0.77       -4.29      5.15 o 
   8   5   6        7.72       11.89      6.41 o 
   9   5   6       16.19        7.44      6.51 o 
  10   5   6       16.07       13.75      7.74 o 
 -10   6   6       23.12       22.15      4.24 o 
  -9   6   6       28.16       38.95      4.45 o 
  -8   6   6       74.94       66.90      4.06 o 
  -7   6   6      213.19      216.56      5.71 o 
  -6   6   6        5.79        4.53      1.77 o 
  -5   6   6       96.24       98.18      3.19 o 
  -4   6   6      130.28      133.47      3.84 o 
  -3   6   6       33.67       35.79      2.67 o 
  -2   6   6      173.76      144.23      4.90 o 
  -1   6   6      227.93      216.70      6.32 o 
   0   6   6       54.83       64.34      3.88 o 
   1   6   6     1145.68     1034.15     20.75 o 
   2   6   6      148.01      150.04      5.80 o 
   3   6   6       18.83       13.93      3.29 o 
   4   6   6       44.53       51.45      7.87 o 
   5   6   6        0.94        2.05      2.96 o 
   6   6   6        9.85        2.23      5.51 o 
   7   6   6        3.28        3.26      5.55 o 
   8   6   6        1.15        1.89      6.11 o 
   9   6   6        1.86       -1.00      6.31 o 
  10   6   6        3.82        1.96      7.57 o 
 -11   7   6        0.03       -3.32      3.49 o 
 -10   7   6       48.00       53.02     12.11 o 
  -9   7   6       17.17       28.02      3.21 o 
  -8   7   6        3.34        3.45      3.67 o 
  -7   7   6        2.65        2.26      1.92 o 
  -6   7   6       25.74       25.11      2.47 o 
  -5   7   6       71.10       70.18      3.16 o 
  -4   7   6       29.12       23.48      3.62 o 
  -3   7   6       57.21       48.92      2.89 o 
  -2   7   6        8.70       -0.02      2.42 o 
  -1   7   6       98.37       83.74      4.26 o 
   0   7   6        8.55        2.89      2.52 o 
   1   7   6      182.47      166.98      7.20 o 
   2   7   6      166.81      163.03     11.75 o 
   3   7   6        0.39        4.90      3.00 o 
   4   7   6        0.42       -2.17      2.64 o 
   5   7   6        1.10       -1.79      2.84 o 
   6   7   6        0.01       -2.23      5.51 o 
   7   7   6        1.68        4.78      6.64 o 
   8   7   6        1.22       -0.86      6.38 o 
   9   7   6       36.45       39.50      9.57 o 
 -11   8   6        5.87        4.12      4.42 o 
 -10   8   6        0.01        1.79      2.94 o 
  -9   8   6        0.07       -2.70      3.09 o 
  -8   8   6       76.82       88.62      9.84 o 
  -7   8   6       15.92       15.56      2.45 o 
  -6   8   6        0.10       -1.36      1.36 o 
  -5   8   6        0.32       -1.53      1.53 o 
  -4   8   6       36.33       32.72      2.50 o 
  -3   8   6       47.14       49.18      5.00 o 
  -2   8   6        7.54        3.45      2.69 o 
  -1   8   6        3.43        0.71      2.73 o 
   0   8   6       15.62        9.88      3.15 o 
   1   8   6       19.65       17.03      3.03 o 
   2   8   6        0.48       -2.70      2.85 o 
   3   8   6       20.14       18.97      3.74 o 
   4   8   6        5.18        4.97      3.33 o 
   5   8   6        4.95        2.27      4.34 o 
   6   8   6        0.00       -0.70      6.08 o 
   7   8   6        5.90        4.22      7.04 o 
   8   8   6        1.43       -6.81      6.81 o 
 -10   9   6        0.00       -1.53      2.89 o 
  -9   9   6        9.31       10.37      3.17 o 
  -8   9   6        3.14        6.02      3.16 o 
  -7   9   6        8.12        2.23      3.15 o 
  -6   9   6        0.29       -1.50      1.50 o 
  -5   9   6        0.04       -1.63      1.63 o 
  -4   9   6        6.66        4.77      1.98 o 
  -3   9   6       25.31       12.50      2.39 o 
  -2   9   6        0.49       -2.01      2.02 o 
  -1   9   6        6.42        9.52      3.27 o 
   0   9   6        0.04       -2.19      2.83 o 
   1   9   6        2.42       -3.41      3.41 o 
   2   9   6       21.43       24.19      5.06 o 
   3   9   6        5.87        2.53      3.33 o 
   4   9   6        6.63       -0.17      3.53 o 
   5   9   6        6.99        5.95      6.91 o 
   6   9   6       36.57       42.55      9.77 o 
   7   9   6        0.08       -2.79      7.01 o 
 -10  10   6        0.00       -2.49      3.99 o 
  -9  10   6        1.63        0.94      3.58 o 
  -8  10   6       52.64       68.03      9.00 o 
  -7  10   6        0.99       -0.41      3.25 o 
  -6  10   6        6.06        4.95      1.87 o 
  -5  10   6        2.63       -1.05      1.84 o 
  -4  10   6        8.33        5.60      2.29 o 
  -3  10   6        1.07       -2.09      2.09 o 
  -2  10   6       23.74       22.42      3.09 o 
  -1  10   6       43.44       48.20      3.93 o 
   0  10   6       15.64       23.82      5.83 o 
   1  10   6        4.91        7.45      4.41 o 
   2  10   6       42.76       54.89      8.04 o 
   3  10   6        7.35        6.68      4.80 o 
   4  10   6        0.03        3.44      4.69 o 
  -9  11   6        0.02       -3.36      4.78 o 
  -8  11   6        1.09        1.63      4.02 o 
  -7  11   6        5.68        2.40      4.13 o 
  -6  11   6        3.99       -1.04      1.97 o 
  -5  11   6        0.02       -0.83      1.98 o 
  -4  11   6        2.08       -2.13      2.13 o 
  -3  11   6        0.13       -1.23      2.31 o 
  -2  11   6        1.15        2.22      2.61 o 
  -1  11   6        5.18        1.75      2.77 o 
   0  11   6        3.34        1.37      4.41 o 
   1  11   6       26.96       36.08      6.24 o 
   2  11   6       25.82       28.98     19.98 o 
   3  11   6        1.61        4.57      5.14 o 
   4  11   6        0.16       -6.64      6.64 o 
  -7  12   6        5.50       10.81      5.04 o 
  -6  12   6        1.87        4.66      2.52 o 
  -5  12   6        0.11        0.74      2.21 o 
  -4  12   6        3.54        2.65      2.62 o 
  -3  12   6        2.56        4.57      2.78 o 
  -2  12   6        9.90       19.93      4.07 o 
  -1  12   6       20.13       29.86      4.57 o 
   0  12   6       27.47       32.52      4.80 o 
   1  12   6        5.46        7.31      9.57 o 
   2  12   6       32.85       59.05      7.77 o 
   3  12   6       46.24       60.60      8.21 o 
  -5  13   6        2.14       -0.66      7.74 o 
  -4  13   6       25.69       33.49      4.88 o 
  -3  13   6        8.03        9.46      4.22 o 
  -2  13   6        0.01        3.72      4.85 o 
  -1  13   6        1.59       -1.69      7.67 o 
   0  13   6        4.63        5.28      8.80 o 
   1  13   6        0.73        9.30      8.87 o 
  -1 -18   7       11.39       -4.12      9.93 o 
   0 -18   7        2.15       -4.98      9.90 o 
   1 -18   7        2.55       12.29      9.87 o 
   2 -18   7       15.15       31.39     11.53 o 
   3 -18   7        1.05        3.09      9.10 o 
  -4 -17   7        0.28       14.18      9.63 o 
  -3 -17   7       14.23       15.64      5.88 o 
  -2 -17   7        2.90       -4.57      4.67 o 
  -1 -17   7       11.37       12.16      4.58 o 
   0 -17   7       20.25       23.89      5.09 o 
   1 -17   7       26.27       30.33      6.85 o 
   2 -17   7        1.42       -5.79      5.79 o 
   3 -17   7       15.97       17.30      4.47 o 
   4 -17   7        6.58        3.25      5.44 o 
   5 -17   7        4.19        8.95      5.72 o 
  -6 -16   7        0.02       -5.81      5.81 o 
  -5 -16   7        7.95        8.97      5.14 o 
  -4 -16   7        8.66        3.58      4.20 o 
  -3 -16   7        5.85        3.10      3.45 o 
  -2 -16   7        0.76        1.02      3.17 o 
  -1 -16   7        8.46        3.89      5.66 o 
   0 -16   7       41.69       44.27      4.31 o 
   1 -16   7       10.61        9.49      3.80 o 
   2 -16   7       26.84       29.30      3.46 o 
   3 -16   7       17.29       14.83      3.46 o 
   4 -16   7       17.00       17.48      3.41 o 
   5 -16   7       45.27       47.79      4.43 o 
   6 -16   7        0.56       -0.22      7.11 o 
   7 -16   7        0.02       -4.68      4.68 o 
  -7 -15   7       13.85       12.97      4.88 o 
  -6 -15   7       41.69       62.22      8.60 o 
  -5 -15   7       11.60       15.12      9.05 o 
  -4 -15   7       10.07        6.29      3.80 o 
  -3 -15   7        1.74       -0.70      3.09 o 
  -2 -15   7        0.28       -2.88      2.88 o 
  -1 -15   7        7.16        2.35      3.01 o 
   0 -15   7        0.47       -3.12      3.57 o 
   1 -15   7        0.39        1.43      2.52 o 
   2 -15   7       36.27       30.07      3.33 o 
   3 -15   7        0.00        0.52      2.47 o 
   4 -15   7        8.82        4.99      2.60 o 
   5 -15   7       16.34       17.90      3.27 o 
   6 -15   7       41.17       43.61      8.08 o 
   7 -15   7        0.21        1.18      3.78 o 
   8 -15   7        6.56       -4.39      4.39 o 
  -8 -14   7       28.85       18.93      8.70 o 
  -7 -14   7        0.01        3.03      4.35 o 
  -6 -14   7        3.14       -0.50      3.93 o 
  -5 -14   7        5.96        1.01      3.09 o 
  -4 -14   7        7.12        3.60      2.68 o 
  -3 -14   7        3.52        0.53      3.50 o 
  -2 -14   7        0.91       -1.45      5.15 o 
  -1 -14   7        8.63        8.19      3.63 o 
   0 -14   7        0.56       -2.26      2.26 o 
   1 -14   7       24.42       31.02      3.13 o 
   2 -14   7        0.65       -0.22      2.30 o 
   3 -14   7        6.69        7.93      2.53 o 
   4 -14   7        0.74        1.50      2.32 o 
   5 -14   7       15.75       12.88      2.70 o 
   6 -14   7        2.97       -3.28      3.28 o 
   7 -14   7        1.25        3.05      3.54 o 
   8 -14   7        6.43       -0.48      6.59 o 
   9 -14   7        0.08       -3.61      4.15 o 
  -9 -13   7        1.95        0.96      6.71 o 
  -8 -13   7        0.05       -6.25      6.25 o 
  -7 -13   7       11.94       23.91      5.23 o 
  -6 -13   7       12.97       15.51      8.12 o 
  -5 -13   7        7.53        6.47      2.96 o 
  -4 -13   7      127.53      125.40      5.00 o 
  -3 -13   7        2.25        1.68      2.63 o 
  -2 -13   7      460.05      476.32     10.18 o 
  -1 -13   7      141.83      144.79      5.17 o 
   0 -13   7       82.99       94.38      4.23 o 
   1 -13   7      115.53      136.45      4.86 o 
   2 -13   7       17.52       13.67      2.59 o 
   3 -13   7       23.54       25.81      2.79 o 
   4 -13   7        2.72        0.38      2.14 o 
   5 -13   7        6.46        6.31      2.53 o 
   6 -13   7        0.80        0.45      2.70 o 
   7 -13   7        1.15        3.07      3.19 o 
   8 -13   7        9.61        9.56      4.29 o 
   9 -13   7        3.29        8.93      8.62 o 
  10 -13   7       16.24       14.43      5.25 o 
 -10 -12   7        4.41       -4.88      6.78 o 
  -9 -12   7       40.00       60.59     10.40 o 
  -8 -12   7        9.34        0.96      5.81 o 
  -7 -12   7       28.70       16.92      4.24 o 
  -6 -12   7        0.06        0.62      3.95 o 
  -5 -12   7       17.48       18.69      3.15 o 
  -4 -12   7      447.98      465.60      9.97 o 
  -3 -12   7       32.00       30.48      2.61 o 
  -2 -12   7        0.46       -1.68      1.68 o 
  -1 -12   7        4.38        2.05      1.72 o 
   0 -12   7       17.54       23.62      2.12 o 
   1 -12   7       12.59       11.77      2.54 o 
   2 -12   7       75.50       83.54      3.77 o 
   3 -12   7        1.42       -1.90      1.90 o 
   4 -12   7        8.44        5.94      2.18 o 
   5 -12   7        7.87        1.69      2.11 o 
   6 -12   7       28.45       33.16      3.66 o 
   7 -12   7       49.87       48.32      3.85 o 
   8 -12   7        0.72        1.01      4.58 o 
   9 -12   7       14.16       12.36      4.09 o 
  10 -12   7        1.25       -2.73      3.57 o 
 -11 -11   7        0.41       -3.26      7.11 o 
 -10 -11   7        2.43       -0.17      6.54 o 
  -9 -11   7        3.55        5.65      6.51 o 
  -8 -11   7       14.74       15.58      6.68 o 
  -7 -11   7        5.03        6.12     10.75 o 
  -6 -11   7        6.72       10.16      3.36 o 
  -5 -11   7       52.55       56.75      3.95 o 
  -4 -11   7      649.66      627.48     12.12 o 
  -3 -11   7      115.46      110.29      3.60 o 
  -2 -11   7      119.42      125.37      3.75 o 
  -1 -11   7       58.25       57.82      2.85 o 
   0 -11   7       93.61       84.13      3.09 o 
   1 -11   7        8.79        4.01      1.51 o 
   2 -11   7       18.13       16.78      1.95 o 
   3 -11   7        8.39        6.95      2.02 o 
   4 -11   7        4.51        4.28      1.93 o 
   5 -11   7       29.61       32.00      2.65 o 
   6 -11   7      144.73      134.08      4.25 o 
   7 -11   7       14.95       22.63      3.93 o 
   8 -11   7       59.81       56.12      4.40 o 
   9 -11   7        5.62        2.47      3.49 o 
  10 -11   7       10.68        8.55      3.58 o 
  11 -11   7        8.36       16.53      7.32 o 
 -11 -10   7       13.37       10.96      7.54 o 
 -10 -10   7        0.32       -2.90      4.25 o 
  -9 -10   7        0.98       -1.10      4.17 o 
  -8 -10   7      152.80      142.65     12.24 o 
  -7 -10   7       45.81       39.22      3.73 o 
  -6 -10   7      106.53      101.73      4.28 o 
  -5 -10   7      147.16      145.13      4.84 o 
  -4 -10   7       10.94        8.14      1.86 o 
  -3 -10   7       96.39      108.94      3.14 o 
  -2 -10   7      690.83      705.18     10.16 o 
  -1 -10   7       36.17       31.68      1.94 o 
   0 -10   7      334.67      359.68      5.99 o 
   1 -10   7        0.36       -1.45      1.45 o 
   2 -10   7       37.44       39.99      1.92 o 
   3 -10   7        0.18       -1.19      1.19 o 
   4 -10   7       79.39       84.67      3.05 o 
   5 -10   7      139.45      132.05      3.75 o 
   6 -10   7       64.61       63.79      2.61 o 
   7 -10   7        0.06        1.39      3.15 o 
   8 -10   7       38.81       37.34      9.33 o 
   9 -10   7        0.50        1.14      3.07 o 
  10 -10   7        1.62       -1.82      2.95 o 
  11 -10   7        1.25        1.81      3.25 o 
 -12  -9   7        5.01       -0.44      5.25 o 
 -11  -9   7        4.73        9.59      4.92 o 
 -10  -9   7        7.22        4.41      4.46 o 
  -9  -9   7        4.08        0.87      4.13 o 
  -8  -9   7        0.27        1.80      3.70 o 
  -7  -9   7       82.14       84.52      4.62 o 
  -6  -9   7        0.24       -1.90      1.90 o 
  -5  -9   7      293.43      265.68      5.89 o 
  -4  -9   7      202.90      186.40      3.91 o 
  -3  -9   7      100.39       95.06      2.73 o 
  -2  -9   7      111.10      108.80      2.82 o 
  -1  -9   7        4.72        2.87      1.15 o 
   0  -9   7        0.92        2.20      1.04 o 
   1  -9   7      102.63       89.90      2.39 o 
   2  -9   7       16.92       13.37      1.21 o 
   3  -9   7      113.24      119.27      2.68 o 
   4  -9   7        2.68        2.57      1.36 o 
   5  -9   7      341.94      340.62      6.38 o 
   6  -9   7        4.75        4.97      1.80 o 
   7  -9   7       22.02       16.52      3.57 o 
   8  -9   7       29.97       20.06      3.68 o 
   9  -9   7       14.80       10.25      4.17 o 
  10  -9   7        0.68       -1.95      3.09 o 
  11  -9   7        3.96       -5.35      6.91 o 
  12  -9   7       12.13       13.42      5.41 o 
 -12  -8   7        8.92        1.48      5.04 o 
 -11  -8   7       20.35       12.37      8.27 o 
 -10  -8   7       46.69       47.59      5.97 o 
  -9  -8   7        1.33        3.43      3.86 o 
  -8  -8   7       19.12       14.56      2.78 o 
  -7  -8   7       88.42       88.18      6.54 o 
  -6  -8   7        8.21        6.70      1.97 o 
  -5  -8   7       23.66       19.93      1.80 o 
  -4  -8   7       18.27       16.76      1.55 o 
  -3  -8   7       50.10       47.49      1.91 o 
  -2  -8   7        0.37       -0.91      0.94 o 
  -1  -8   7      378.17      371.86      5.50 o 
   0  -8   7      147.19      131.09      2.61 o 
   1  -8   7       76.21       81.45      2.04 o 
   2  -8   7      300.17      316.75      4.85 o 
   3  -8   7        9.85        9.72      1.12 o 
   4  -8   7        4.76        4.05      1.00 o 
   5  -8   7       23.25       20.08      2.23 o 
   6  -8   7       89.72       77.71      3.05 o 
   7  -8   7        0.87       -2.63      2.63 o 
   8  -8   7       24.13       26.29      3.75 o 
   9  -8   7       49.37       55.04      7.19 o 
  10  -8   7       55.57       58.81      5.35 o 
  11  -8   7        1.66        3.17      7.23 o 
  12  -8   7        4.41       -5.08      5.08 o 
 -13  -7   7        1.28        7.81      6.94 o 
 -12  -7   7        0.92        0.64      4.47 o 
 -11  -7   7       72.40       80.18     12.79 o 
 -10  -7   7       38.00       31.24      5.14 o 
  -9  -7   7       80.58       75.41      7.61 o 
  -8  -7   7        3.74        4.73      3.35 o 
  -7  -7   7      176.86      163.02      5.06 o 
  -6  -7   7      460.90      461.23      8.20 o 
  -5  -7   7       21.26       19.09      1.91 o 
  -4  -7   7      186.75      186.87      3.55 o 
  -3  -7   7      210.86      222.64      3.71 o 
  -2  -7   7       36.32       49.61      1.61 o 
  -1  -7   7     3199.63     3291.92     37.83 o 
   0  -7   7        3.35        3.79      0.96 o 
   1  -7   7       17.89       15.33      1.24 o 
   2  -7   7       31.84       33.26      1.45 o 
   3  -7   7       74.00       68.16      2.12 o 
   4  -7   7        0.01       -0.86      0.86 o 
   5  -7   7        3.89        2.19      1.42 o 
   6  -7   7      265.65      256.30      5.55 o 
   7  -7   7        0.63       -1.81      1.81 o 
   8  -7   7        6.88       10.71      2.64 o 
   9  -7   7        0.07       -0.75      2.84 o 
  10  -7   7        0.35        0.20      2.57 o 
  11  -7   7       19.67       32.53      4.57 o 
  12  -7   7        0.13        1.93      5.68 o 
 -13  -6   7        0.00       -4.20      4.20 o 
 -12  -6   7       57.70       52.36      9.58 o 
 -11  -6   7        0.13        1.90      3.74 o 
 -10  -6   7       50.96       51.50      5.53 o 
  -9  -6   7       45.27       48.75      5.09 o 
  -8  -6   7        7.13        3.43      3.06 o 
  -7  -6   7        5.62        0.91      1.65 o 
  -6  -6   7       93.09       94.92      2.74 o 
  -5  -6   7       14.92       15.22      1.23 o 
  -4  -6   7        0.70        0.95      0.86 o 
  -3  -6   7       32.75       31.44      1.31 o 
  -2  -6   7      392.94      398.52      4.92 o 
  -1  -6   7      176.73      159.31      2.70 o 
   0  -6   7      696.68      733.51      9.84 o 
   1  -6   7     1832.45     1790.92     21.00 o 
   2  -6   7      330.37      326.02      4.79 o 
   3  -6   7       61.91       50.13      1.90 o 
   4  -6   7      183.63      195.81      3.48 o 
   5  -6   7        2.14        0.60      0.91 o 
   6  -6   7        1.41       -1.44      1.44 o 
   7  -6   7      252.58      263.16      5.66 o 
   8  -6   7       11.53        6.25      2.94 o 
   9  -6   7       40.88       39.59      4.14 o 
  10  -6   7        0.79       -2.49      4.58 o 
  11  -6   7        0.82       -1.06      4.92 o 
  12  -6   7        6.51       14.58      6.01 o 
 -13  -5   7        0.79       -0.61      4.39 o 
 -12  -5   7       17.35       19.44      4.84 o 
 -11  -5   7       20.98       10.58      4.15 o 
 -10  -5   7        0.24        2.93      3.32 o 
  -9  -5   7       13.33       10.18      3.59 o 
  -8  -5   7        0.12       -2.47      2.47 o 
  -7  -5   7        2.15        0.14      1.12 o 
  -6  -5   7       38.40       38.43      1.90 o 
  -5  -5   7       29.82       26.04      1.36 o 
  -4  -5   7       22.30       28.44      1.27 o 
  -3  -5   7      676.19      701.95      9.46 o 
  -2  -5   7       46.02       39.55      1.15 o 
  -1  -5   7        0.05        0.83      0.60 o 
   0  -5   7        1.32        0.11      0.67 o 
   1  -5   7      227.07      232.76      3.94 o 
   2  -5   7      580.58      579.74      8.84 o 
   3  -5   7      234.04      223.75      3.92 o 
   4  -5   7       56.16       59.02      1.89 o 
   5  -5   7       62.40       57.02      1.92 o 
   6  -5   7      219.77      197.17      4.63 o 
   7  -5   7      445.75      453.48      8.52 o 
   8  -5   7      125.57      120.22      5.43 o 
   9  -5   7       19.38       21.82      5.15 o 
  10  -5   7       28.93       39.20      6.34 o 
  11  -5   7        4.92        2.29      4.88 o 
  12  -5   7        0.09       -5.18      5.18 o 
 -13  -4   7        0.01       -3.72      4.11 o 
 -12  -4   7        0.77       -0.53      5.70 o 
 -11  -4   7        5.22        5.08      3.75 o 
 -10  -4   7        2.27       -1.67      2.86 o 
  -9  -4   7       38.27       50.04      4.63 o 
  -8  -4   7       31.56       20.21      3.94 o 
  -7  -4   7       21.53       10.67      1.60 o 
  -6  -4   7      141.44      153.50      3.52 o 
  -5  -4   7      177.75      180.16      3.50 o 
  -4  -4   7       27.54       25.57      1.28 o 
  -3  -4   7       91.26      109.16      2.44 o 
  -2  -4   7        8.12        6.65      0.73 o 
  -1  -4   7       13.79       11.51      0.85 o 
   0  -4   7       51.41       44.15      1.34 o 
   1  -4   7     1163.22     1151.30     14.92 o 
   2  -4   7      346.40      368.50      5.23 o 
   3  -4   7      972.23      943.37     12.51 o 
   4  -4   7       19.85       26.02      1.81 o 
   5  -4   7       39.60       39.18      1.65 o 
   6  -4   7       10.66        8.96      1.62 o 
   7  -4   7        5.57        1.44      2.05 o 
   8  -4   7        0.24        1.52      1.91 o 
   9  -4   7       72.27       86.87      7.97 o 
  10  -4   7       13.46        9.53      5.12 o 
  11  -4   7        0.48       -2.26      4.85 o 
  12  -4   7        0.97        3.12      5.45 o 
 -13  -3   7        1.26       -3.36      3.36 o 
 -12  -3   7       11.50        9.64      3.93 o 
 -11  -3   7        0.14       -3.11      3.18 o 
 -10  -3   7        3.83        8.81      3.67 o 
  -9  -3   7        1.66        2.03      2.80 o 
  -8  -3   7       51.18       42.83      5.87 o 
  -7  -3   7       57.37       60.05      2.40 o 
  -6  -3   7       72.72       61.01      2.04 o 
  -5  -3   7       22.73       17.60      1.38 o 
  -4  -3   7       93.50      109.43      2.31 o 
  -3  -3   7      490.97      513.93      6.89 o 
  -2  -3   7      625.42      666.92      8.82 o 
  -1  -3   7       79.54       92.80      1.92 o 
   0  -3   7        0.01        0.13      0.57 o 
   1  -3   7        0.02        0.91      0.70 o 
   2  -3   7      270.56      292.06      4.38 o 
   3  -3   7       97.29      101.98      2.29 o 
   4  -3   7       29.33       28.86      1.51 o 
   5  -3   7      163.49      149.10      3.36 o 
   6  -3   7       25.17       27.03      2.00 o 
   7  -3   7       14.34       10.02      2.42 o 
   8  -3   7       21.49       23.45      3.28 o 
   9  -3   7        0.05       -2.38      2.38 o 
  11  -3   7        1.75       11.69      5.65 o 
  12  -3   7        5.35        1.10      5.71 o 
 -13  -2   7        0.14       -1.82      3.40 o 
 -12  -2   7       13.69       10.67      3.77 o 
 -11  -2   7        2.25        2.18      3.21 o 
 -10  -2   7       27.89       21.25      3.58 o 
  -9  -2   7       72.21       69.01      4.93 o 
  -8  -2   7      397.78      345.24      9.26 o 
  -7  -2   7       15.96       15.78      2.19 o 
  -6  -2   7      140.82      128.52      2.91 o 
  -5  -2   7       60.20       54.25      1.68 o 
  -4  -2   7        0.69       -0.72      0.72 o 
  -3  -2   7       45.76       45.08      1.36 o 
  -2  -2   7      671.94      666.89      8.81 o 
  -1  -2   7        0.00       -0.70      0.70 o 
   0  -2   7        5.68        3.68      0.98 o 
   1  -2   7       12.83       23.25      1.30 o 
   2  -2   7       23.81       37.43      1.74 o 
   3  -2   7      603.83      622.58      9.26 o 
   4  -2   7      170.18      191.22      3.86 o 
   5  -2   7      245.60      254.07      6.30 o 
   6  -2   7        6.54        3.84      1.64 o 
   7  -2   7        9.33       10.45      2.88 o 
   8  -2   7       21.93       21.76      3.46 o 
   9  -2   7        3.88       -0.86      2.80 o 
  10  -2   7        9.82        4.89      3.82 o 
  11  -2   7        0.00        0.13      5.28 o 
  12  -2   7        4.77       -0.96      5.38 o 
 -13  -1   7        3.97        2.03      3.51 o 
 -12  -1   7        0.72       -1.80      3.89 o 
 -11  -1   7       11.75        4.94      6.00 o 
 -10  -1   7        4.12       -0.54      3.02 o 
  -9  -1   7      106.43       96.46      6.03 o 
  -8  -1   7        6.09        0.82      2.26 o 
  -7  -1   7      162.81      149.59      3.89 o 
  -6  -1   7      170.43      162.92      3.37 o 
  -5  -1   7       44.18       43.53      1.68 o 
  -4  -1   7      264.86      290.88      4.45 o 
  -3  -1   7      730.64      760.60     10.12 o 
  -2  -1   7        0.81        4.90      0.87 o 
  -1  -1   7      867.74      944.67     13.27 o 
   0  -1   7     1369.98     1468.88     26.80 o 
   1  -1   7        7.89       14.95      1.31 o 
   2  -1   7       27.28       28.13      1.61 o 
   3  -1   7        3.84        4.74      1.04 o 
   4  -1   7       11.66       12.40      1.43 o 
   5  -1   7      117.46      108.86      3.21 o 
   6  -1   7       18.36       20.14      2.88 o 
   7  -1   7       12.47       11.19      3.10 o 
   8  -1   7       14.01       12.38      4.65 o 
   9  -1   7        8.73        3.42      3.28 o 
  10  -1   7        0.03       -3.12      3.15 o 
  11  -1   7        2.61        1.15      3.05 o 
  12  -1   7        0.88        0.80      5.61 o 
 -13   0   7        2.34       -3.07      3.07 o 
 -12   0   7       18.72       16.40      3.74 o 
 -11   0   7       45.30       56.74      4.53 o 
 -10   0   7       15.14       17.30      3.25 o 
  -9   0   7       34.60       33.65      2.91 o 
  -8   0   7       43.93       46.52      2.61 o 
  -7   0   7        0.00       -1.07      1.07 o 
  -6   0   7      359.14      349.17      5.23 o 
  -5   0   7       81.72       84.79      2.36 o 
  -4   0   7       70.83       63.36      1.76 o 
  -3   0   7      270.46      274.96      4.33 o 
  -2   0   7       42.24       51.86      1.77 o 
  -1   0   7      238.47      279.35      4.75 o 
   0   0   7        2.96        2.21      0.99 o 
   1   0   7      843.17      868.21     15.61 o 
   2   0   7      312.62      314.09      6.46 o 
   3   0   7      185.30      193.09      6.69 o 
   4   0   7        3.36        7.05      1.36 o 
   5   0   7        0.89        0.08      1.42 o 
   6   0   7        2.47        2.84      2.09 o 
   7   0   7        2.18       -2.80      2.80 o 
   8   0   7       14.12       16.28      3.81 o 
   9   0   7        0.53       -3.25      3.25 o 
  10   0   7        1.14        3.85      7.16 o 
  11   0   7       20.81       22.55      4.37 o 
  12   0   7        0.00        3.06      6.08 o 
 -13   1   7       13.73       18.24      3.65 o 
 -12   1   7       21.60       19.51      6.64 o 
 -11   1   7        2.24        2.77      2.65 o 
 -10   1   7       25.20       25.87      4.07 o 
  -9   1   7       50.11       45.33      3.09 o 
  -8   1   7       97.33       89.66      3.37 o 
  -7   1   7      176.50      175.48      4.09 o 
  -6   1   7       46.88       42.97      2.06 o 
  -5   1   7       27.06       39.53      1.45 o 
  -4   1   7      125.97      129.88      2.43 o 
  -3   1   7       41.24       46.20      1.58 o 
  -2   1   7       17.68       22.56      1.44 o 
  -1   1   7       65.28       80.56      2.63 o 
   0   1   7        0.94        0.72      1.04 o 
   1   1   7       11.83       12.82      1.51 o 
   2   1   7       69.47       77.13      2.91 o 
   3   1   7      134.33      126.10      4.30 o 
   4   1   7        6.09        5.28      1.63 o 
   5   1   7      184.17      173.26      6.34 o 
   6   1   7      235.40      203.52      8.80 o 
   7   1   7        3.29       -2.42      4.38 o 
   8   1   7        3.91       -2.58      3.22 o 
   9   1   7        1.49       -3.18      3.18 o 
  10   1   7       11.32       12.14      9.00 o 
  11   1   7        1.00       -3.63      3.63 o 
 -13   2   7        0.10        2.41      2.83 o 
 -12   2   7       90.94      114.06     14.20 o 
 -11   2   7       37.39       38.86      8.85 o 
 -10   2   7        5.14        5.00      2.42 o 
  -9   2   7        0.27       -0.48      1.77 o 
  -8   2   7       38.34       37.86      2.93 o 
  -7   2   7       72.77       76.47      2.96 o 
  -6   2   7      118.39      123.74      2.83 o 
  -5   2   7       71.16       64.15      1.77 o 
  -4   2   7        0.09        0.09      0.65 o 
  -3   2   7       13.29       16.06      1.41 o 
  -2   2   7       31.21       29.29      1.59 o 
  -1   2   7        2.04        1.78      1.08 o 
   0   2   7      338.25      322.31      7.46 o 
   1   2   7      169.02      175.34      5.05 o 
   2   2   7       85.12       89.67      3.88 o 
   3   2   7        0.10        0.33      1.54 o 
   4   2   7       75.79       89.20      4.08 o 
   5   2   7      225.14      213.32      7.87 o 
   6   2   7      115.46      105.37      9.90 o 
   7   2   7       24.55       19.57      6.15 o 
   8   2   7        7.15       10.70      5.88 o 
   9   2   7        3.82       -1.05      3.80 o 
  10   2   7        0.81       -3.69      3.69 o 
  11   2   7        0.14       -2.39      6.38 o 
 -13   3   7        7.42       10.10      4.09 o 
 -12   3   7        0.93        2.08      3.17 o 
 -11   3   7       22.65       19.08      3.57 o 
 -10   3   7        0.15       -2.19      2.19 o 
  -9   3   7       17.81       15.60      2.84 o 
  -8   3   7       55.63       58.56      3.46 o 
  -7   3   7      226.98      215.94      9.33 o 
  -6   3   7       35.71       34.38      1.78 o 
  -5   3   7       28.43       27.77      1.40 o 
  -4   3   7       28.87       28.80      1.44 o 
  -3   3   7       22.57       14.62      1.48 o 
  -2   3   7       29.54       26.29      2.02 o 
  -1   3   7      381.54      388.00      8.67 o 
   0   3   7       28.67       34.11      2.49 o 
   1   3   7     1002.33      925.65     18.22 o 
   2   3   7        3.69        3.60      2.09 o 
   3   3   7        5.59        6.10      2.41 o 
   4   3   7       19.84       22.48      3.15 o 
   5   3   7       47.38       44.96      4.03 o 
   6   3   7       54.92       39.70      7.37 o 
   7   3   7        8.06        5.78      5.65 o 
   8   3   7       22.09       24.35      7.21 o 
   9   3   7        0.05       -1.20      5.51 o 
  10   3   7        0.11       -4.04      4.04 o 
  11   3   7        0.34       -6.54      6.54 o 
 -13   4   7        1.13        2.13      3.85 o 
 -12   4   7       10.51       15.78      6.33 o 
 -11   4   7       28.98       30.01     11.00 o 
 -10   4   7        0.30       -2.08      2.08 o 
  -9   4   7        7.45        2.47      2.58 o 
  -8   4   7       91.79       84.48      4.23 o 
  -7   4   7       33.02       45.57      3.17 o 
  -6   4   7      348.70      320.94      6.39 o 
  -5   4   7      195.53      190.82      4.35 o 
  -4   4   7       85.85       76.66      2.77 o 
  -3   4   7      100.99       88.61      3.14 o 
  -2   4   7      818.78      775.50     15.40 o 
  -1   4   7       27.28       18.40      2.28 o 
   0   4   7      183.54      166.70      5.35 o 
   1   4   7      325.80      316.51      8.13 o 
   2   4   7      637.32      641.94     13.85 o 
   3   4   7       35.34       32.95      3.62 o 
   4   4   7       34.35       44.14      4.00 o 
   5   4   7        0.90       -2.10      2.62 o 
   6   4   7       24.72       21.82      6.68 o 
   7   4   7       11.91       12.96      6.28 o 
   8   4   7       16.58        9.23      6.74 o 
   9   4   7        1.53        1.89      6.15 o 
  10   4   7        0.42       -4.32      6.54 o 
 -12   5   7        2.82        6.71      4.02 o 
 -11   5   7       13.61       12.96      2.85 o 
 -10   5   7        6.00        6.69      2.99 o 
  -9   5   7       90.86       80.55     11.05 o 
  -8   5   7       12.82       11.86      2.70 o 
  -7   5   7      143.04      138.24      5.14 o 
  -6   5   7       37.22       35.92      3.15 o 
  -5   5   7        1.37       -1.06      1.26 o 
  -4   5   7       36.42       33.84      2.21 o 
  -3   5   7      216.00      210.91     12.18 o 
  -2   5   7      123.02      114.32      4.33 o 
  -1   5   7       69.25       64.50      3.62 o 
   0   5   7      320.05      338.00      8.56 o 
   1   5   7      137.64      113.67      5.19 o 
   2   5   7       66.70       72.35      4.22 o 
   3   5   7       19.93       20.73      3.40 o 
   4   5   7       55.56       59.45      4.74 o 
   5   5   7        0.31       -0.67      2.75 o 
   6   5   7       13.28        6.01      5.78 o 
   7   5   7        2.65       -0.07      5.81 o 
   8   5   7       11.97        7.44      6.25 o 
   9   5   7        0.27        0.60      6.44 o 
  10   5   7        0.27       -6.84      6.84 o 
 -12   6   7        0.04       -2.79      3.72 o 
 -11   6   7        1.45       -2.03      4.29 o 
 -10   6   7        9.65        3.28      2.76 o 
  -9   6   7        8.12        8.50      3.16 o 
  -8   6   7       32.45       34.22      3.44 o 
  -7   6   7       93.90       97.66      4.98 o 
  -6   6   7      293.54      304.41      6.37 o 
  -5   6   7        4.59        2.45      1.54 o 
  -4   6   7       19.31       17.62      1.97 o 
  -3   6   7        0.00       -1.17      1.66 o 
  -2   6   7       13.18       15.22      4.16 o 
  -1   6   7       31.79       30.17      3.15 o 
   0   6   7      264.95      269.32      7.55 o 
   1   6   7       29.61       17.70      3.07 o 
   2   6   7      175.94      150.87      6.74 o 
   3   6   7        3.22        2.13      2.77 o 
   4   6   7       24.06       32.01      4.01 o 
   5   6   7        5.86        7.75      3.87 o 
   6   6   7        5.59       -5.32      5.32 o 
   7   6   7        4.03        4.58      6.78 o 
   8   6   7        2.63        0.17      6.15 o 
   9   6   7       19.89        3.19      7.94 o 
 -11   7   7        0.01        1.46      2.69 o 
 -10   7   7        3.44        2.09      3.54 o 
  -9   7   7       11.41       12.21      3.29 o 
  -8   7   7        0.31       -2.66      2.66 o 
  -7   7   7        7.78        5.99      2.95 o 
  -6   7   7       35.21       34.12      2.31 o 
  -5   7   7        2.12        0.12      1.57 o 
  -4   7   7        1.43        0.99      1.67 o 
  -3   7   7      141.86      138.28      4.78 o 
  -2   7   7       44.35       34.21      3.56 o 
  -1   7   7        2.39       -2.32      2.32 o 
   0   7   7       10.16        3.97      2.32 o 
   1   7   7        1.99       -2.35      2.35 o 
   2   7   7       23.19       14.51      3.39 o 
   3   7   7       11.68       10.81      3.36 o 
   4   7   7        0.01       -1.44      2.78 o 
   5   7   7       21.47       14.11      4.66 o 
   6   7   7        0.36        3.62      6.41 o 
   7   7   7        0.56       -2.39      6.61 o 
   8   7   7       10.98        5.51      7.67 o 
 -11   8   7        7.08        3.79      3.72 o 
 -10   8   7        0.36        0.00      2.86 o 
  -9   8   7        8.30        6.19      6.39 o 
  -8   8   7        0.36       -2.87      2.87 o 
  -7   8   7        3.24       -0.47      2.97 o 
  -6   8   7        4.94        0.98      1.59 o 
  -5   8   7        8.10        4.33      1.82 o 
  -4   8   7        0.25       -1.70      1.70 o 
  -3   8   7        0.80       -1.88      1.88 o 
  -2   8   7       11.49       10.06      3.06 o 
  -1   8   7       25.86       27.73      3.80 o 
   0   8   7        6.10        1.02      2.91 o 
   1   8   7        1.64        0.12      4.50 o 
   2   8   7        6.69        1.78      7.01 o 
   3   8   7       27.57       32.98      4.43 o 
   4   8   7       16.05       22.83      4.30 o 
   5   8   7        0.57       -1.26      5.88 o 
   6   8   7       10.14        8.84      7.67 o 
   7   8   7        0.52       -3.99      7.04 o 
 -10   9   7        0.02        6.00      3.45 o 
  -9   9   7        5.92       14.57      4.02 o 
  -8   9   7       21.70       28.28      4.29 o 
  -7   9   7        0.00       -2.30      3.21 o 
  -6   9   7        3.31        0.57      1.90 o 
  -5   9   7        0.08       -0.08      1.74 o 
  -4   9   7        0.03       -1.63      1.89 o 
  -3   9   7        6.84        6.83      2.36 o 
  -2   9   7       12.12       11.57      2.70 o 
  -1   9   7        4.08       -1.59      2.91 o 
   0   9   7        2.02       -0.84      3.58 o 
   1   9   7        4.52       -0.43      3.63 o 
   2   9   7       24.46       26.49      5.50 o 
   3   9   7       10.01        9.37      4.74 o 
   4   9   7        5.30        6.08      6.41 o 
   6   9   7        8.03        1.99      7.54 o 
  -9  10   7        5.91        7.61      6.18 o 
  -8  10   7        0.04       -2.32      3.87 o 
  -7  10   7       29.70       33.05      4.59 o 
  -6  10   7        4.06        4.25      3.09 o 
  -5  10   7        9.82       12.60      3.46 o 
  -4  10   7       15.21       20.41      2.84 o 
  -3  10   7        3.21        4.46      2.48 o 
  -2  10   7       15.43       11.31      2.95 o 
  -1  10   7        0.25        3.75      4.38 o 
   0  10   7       16.05       21.53      5.53 o 
   1  10   7       53.84       61.95      7.20 o 
   2  10   7        8.76        3.69      4.73 o 
   3  10   7       14.40       18.59      6.68 o 
   4  10   7        3.22       -2.79      6.64 o 
  -8  11   7        0.08       -2.42      5.45 o 
  -7  11   7        1.50        4.09      4.56 o 
  -6  11   7        3.84        4.71      3.64 o 
  -5  11   7        0.21       -1.49      2.14 o 
  -4  11   7        0.17       -1.75      2.16 o 
  -3  11   7       10.06        6.22      2.89 o 
  -2  11   7        0.92       -0.41      2.74 o 
  -1  11   7        0.12        2.64      3.98 o 
   0  11   7        0.20       -0.69      8.14 o 
   1  11   7        6.83        4.30      5.15 o 
   2  11   7        4.42        2.16      4.86 o 
   3  11   7       15.65       19.47      6.23 o 
   4  11   7       11.99       21.36      8.94 o 
  -6  12   7        4.48        8.34      7.14 o 
  -5  12   7       20.88       24.55      6.28 o 
  -4  12   7       17.47       20.03      4.38 o 
  -3  12   7        0.79       -2.73      3.42 o 
  -2  12   7       12.95       15.27      5.19 o 
  -1  12   7        0.15       -0.43      4.62 o 
   0  12   7       10.08       10.60      8.12 o 
   1  12   7        2.78        0.23      8.30 o 
   2  12   7        7.34        2.49      8.57 o 
  -2 -18   8        0.03       -8.80      8.80 o 
  -1 -18   8        0.02       -9.40      9.40 o 
   0 -18   8        1.18       -7.41      9.57 o 
   1 -18   8        0.63       -0.30      9.43 o 
   2 -18   8        0.17       -7.87      8.90 o 
   3 -18   8        0.16        1.20      8.94 o 
  -4 -17   8        3.48        0.99     12.64 o 
  -3 -17   8        1.66        4.13      4.31 o 
  -2 -17   8        0.39       -0.29      3.42 o 
  -1 -17   8       11.14        8.29      4.45 o 
   0 -17   8       48.79       50.45      5.79 o 
   1 -17   8       14.54       17.15      4.82 o 
   2 -17   8        5.74        8.47      5.11 o 
   3 -17   8        0.25       -4.32      6.51 o 
   4 -17   8        2.27        0.56      8.52 o 
   5 -17   8       18.98       17.27      6.15 o 
  -6 -16   8       24.24       27.11      6.78 o 
  -5 -16   8        0.00       -4.98      4.98 o 
  -4 -16   8       24.07       22.47      7.05 o 
  -3 -16   8        0.00       -3.37      3.72 o 
  -2 -16   8        2.55       -3.13      3.13 o 
  -1 -16   8        3.12        3.53      3.97 o 
   0 -16   8        0.74        1.48      3.36 o 
   1 -16   8        2.03       -0.42      4.25 o 
   2 -16   8        0.38        1.04      2.80 o 
   3 -16   8        0.01       -2.95      2.95 o 
   4 -16   8        6.37       -0.07      3.06 o 
   5 -16   8        7.73        5.44      3.12 o 
   6 -16   8        0.03       -0.09      4.82 o 
   7 -16   8        6.55        7.21      8.14 o 
  -7 -15   8        3.32        2.99      6.78 o 
  -6 -15   8       38.43       42.92      7.24 o 
  -5 -15   8        3.81        0.75      4.40 o 
  -4 -15   8        8.49        8.72      4.12 o 
  -3 -15   8       10.55        3.19      4.01 o 
  -2 -15   8       11.64       15.79      3.48 o 
  -1 -15   8       28.87       30.03      3.77 o 
   0 -15   8        6.47        6.13      3.67 o 
   1 -15   8       44.20       47.11      3.75 o 
   2 -15   8       53.25       64.52      4.74 o 
   3 -15   8       43.19       49.23      5.37 o 
   4 -15   8       10.09       10.82      2.81 o 
   5 -15   8       31.07       40.81      5.02 o 
   6 -15   8       12.25       13.10      2.93 o 
   7 -15   8        0.32       -4.52      4.52 o 
   8 -15   8       14.49        8.51      5.11 o 
  -8 -14   8       14.25       17.37      8.64 o 
  -7 -14   8      101.94      126.73     13.72 o 
  -6 -14   8       22.75       29.08      5.33 o 
  -5 -14   8        5.50        5.99      3.08 o 
  -4 -14   8        0.82       -2.69      2.69 o 
  -3 -14   8        3.28       -0.75      4.03 o 
  -2 -14   8       77.41       80.37      4.82 o 
  -1 -14   8      141.14      132.69      5.75 o 
   0 -14   8       10.95       13.25      2.78 o 
   1 -14   8        0.17       -2.31      2.31 o 
   2 -14   8       12.28       14.85      4.43 o 
   3 -14   8       10.75       12.74      2.99 o 
   4 -14   8       10.33       12.24      2.72 o 
   5 -14   8       13.05       14.36      3.24 o 
   6 -14   8        3.03        0.79      3.32 o 
   7 -14   8        0.00       -0.65      3.68 o 
   8 -14   8        0.20        5.76      8.14 o 
   9 -14   8       17.43       16.05      5.07 o 
  -9 -13   8       11.48       11.23      8.04 o 
  -8 -13   8        0.00       -1.26      6.34 o 
  -7 -13   8        9.27        5.32      6.58 o 
  -6 -13   8        3.21       -0.96      3.47 o 
  -5 -13   8        0.71        0.64      4.51 o 
  -4 -13   8        0.08       -1.86      2.32 o 
  -3 -13   8       30.25       47.82      3.18 o 
  -2 -13   8       17.57       20.39      2.67 o 
  -1 -13   8      250.24      230.52      7.22 o 
   0 -13   8       65.70       64.90      3.76 o 
   1 -13   8        7.28        2.83      2.27 o 
   2 -13   8      164.47      178.89      5.51 o 
   3 -13   8        0.24       -1.60      2.10 o 
   4 -13   8       20.90       25.95      2.83 o 
   5 -13   8       23.22       32.54      3.27 o 
   6 -13   8       47.96       60.34      3.47 o 
   7 -13   8        6.68        2.85      6.29 o 
   8 -13   8       29.38       30.23      9.32 o 
   9 -13   8       12.17       12.24      9.42 o 
 -10 -12   8        8.05       -3.49      7.24 o 
  -9 -12   8       11.21        2.79      6.41 o 
  -8 -12   8        3.76        3.62      6.05 o 
  -7 -12   8       11.69       16.29     10.02 o 
  -6 -12   8       80.51       95.72      5.77 o 
  -5 -12   8       16.16       13.92      2.99 o 
  -4 -12   8       45.75       58.60      3.23 o 
  -3 -12   8       41.70       37.15      2.79 o 
  -2 -12   8        0.97        1.51      1.69 o 
  -1 -12   8       35.06       43.54      2.92 o 
   0 -12   8       15.34       11.22      1.87 o 
   1 -12   8        8.51       10.43      2.76 o 
   2 -12   8       59.59       63.97      3.41 o 
   3 -12   8      119.71      125.33      4.50 o 
   4 -12   8        0.54       -0.99      2.02 o 
   5 -12   8        6.57        5.32      2.53 o 
   6 -12   8       12.08       10.82      2.38 o 
   7 -12   8        9.08        5.45      4.70 o 
   8 -12   8       83.95       72.68      6.31 o 
   9 -12   8        1.06        3.95      3.95 o 
  10 -12   8        6.17       24.52     13.50 o 
 -11 -11   8       41.42       61.19     11.13 o 
 -10 -11   8        0.78       -6.05      6.05 o 
  -9 -11   8       46.12       52.88      9.40 o 
  -8 -11   8        3.47       -2.26      5.08 o 
  -7 -11   8       16.77        4.57      4.70 o 
  -6 -11   8       13.04        8.47      3.21 o 
  -5 -11   8       14.52       10.91      2.27 o 
  -4 -11   8        0.19        1.93      1.81 o 
  -3 -11   8      152.17      125.35      4.01 o 
  -2 -11   8      230.89      252.26      5.68 o 
  -1 -11   8       27.94       33.56      2.23 o 
   0 -11   8      106.77       87.99      3.12 o 
   1 -11   8      144.88      139.80      3.80 o 
   2 -11   8        2.05       -0.09      2.02 o 
   3 -11   8       74.90       84.09      3.64 o 
   4 -11   8        0.66       -1.82      1.82 o 
   5 -11   8        7.81        5.02      2.08 o 
   6 -11   8        0.06       -2.15      2.15 o 
   7 -11   8       68.92       64.48      9.03 o 
   8 -11   8       21.67       20.32      3.47 o 
   9 -11   8        3.17       -0.94      3.42 o 
  10 -11   8        5.71        8.04      3.93 o 
 -11 -10   8        1.21        0.93      7.18 o 
 -10 -10   8        1.43       -1.05      4.53 o 
  -9 -10   8        4.08        5.55      4.39 o 
  -8 -10   8        9.52       16.05      4.52 o 
  -7 -10   8        6.22        5.56      2.63 o 
  -6 -10   8       76.68       78.21      3.90 o 
  -5 -10   8        5.32        6.12      1.89 o 
  -4 -10   8      529.15      546.47      8.97 o 
  -3 -10   8      144.16      139.32      3.45 o 
  -2 -10   8        5.78        1.78      1.37 o 
  -1 -10   8      120.37      117.88      3.18 o 
   0 -10   8      235.54      211.13      4.28 o 
   1 -10   8        5.02        2.73      1.46 o 
   2 -10   8       94.45       96.94      3.02 o 
   3 -10   8       11.64        8.67      2.25 o 
   4 -10   8       14.03       11.78      2.14 o 
   5 -10   8       39.45       48.60      3.79 o 
   6 -10   8       72.15       75.58      5.25 o 
   7 -10   8       19.56       17.93      3.84 o 
   8 -10   8        3.10       -1.48      4.20 o 
   9 -10   8        0.07       -3.09      3.09 o 
  10 -10   8        0.77       -3.64      3.64 o 
  11 -10   8        1.75       -2.24      3.50 o 
 -12  -9   8        0.23       -3.18      4.81 o 
 -11  -9   8        6.46        9.28      5.02 o 
 -10  -9   8       26.94       22.66      7.42 o 
  -9  -9   8        9.82        4.32      4.16 o 
  -8  -9   8        7.87        4.52      3.80 o 
  -7  -9   8        0.54       -2.19      2.19 o 
  -6  -9   8      187.20      180.30      4.75 o 
  -5  -9   8        9.02        7.03      1.79 o 
  -4  -9   8       35.47       33.88      2.04 o 
  -3  -9   8        2.48        2.73      1.27 o 
  -2  -9   8      154.93      159.68      3.48 o 
  -1  -9   8      476.44      457.55      6.63 o 
   0  -9   8      124.99      115.59      2.76 o 
   1  -9   8      424.68      423.16      6.62 o 
   2  -9   8        1.49       -1.06      1.06 o 
   3  -9   8        1.73       -0.20      1.09 o 
   4  -9   8       93.43       89.72      3.41 o 
   5  -9   8        5.29       -1.45      1.92 o 
   6  -9   8        0.03       -1.98      1.98 o 
   7  -9   8      110.26      107.58      6.48 o 
   8  -9   8        1.55       -1.91      3.03 o 
   9  -9   8        6.71        4.06      3.40 o 
  10  -9   8        2.91       -1.32      3.33 o 
  11  -9   8       38.88       52.90      5.24 o 
 -12  -8   8        0.24       -3.20      4.65 o 
 -11  -8   8       18.64       26.96     10.26 o 
 -10  -8   8       31.21       31.98      5.40 o 
  -9  -8   8        0.01       -2.30      3.47 o 
  -8  -8   8       86.32       70.80      6.04 o 
  -7  -8   8       25.47       25.58      2.83 o 
  -6  -8   8       75.03       66.28      2.96 o 
  -5  -8   8        0.50       -1.33      1.33 o 
  -4  -8   8      279.41      277.00      4.71 o 
  -3  -8   8      108.12      101.74      2.64 o 
  -2  -8   8      204.81      199.16      3.76 o 
  -1  -8   8      240.28      241.91      4.07 o 
   0  -8   8      143.24      148.84      3.93 o 
   1  -8   8      138.84      146.21      2.99 o 
   2  -8   8      231.00      237.75      4.28 o 
   3  -8   8       16.64       19.82      1.47 o 
   4  -8   8      107.99      112.08      3.27 o 
   5  -8   8      121.16      115.09      4.17 o 
   6  -8   8       88.93       86.42      3.79 o 
   7  -8   8        1.43       -1.67      1.67 o 
   8  -8   8        8.53        6.58      4.35 o 
   9  -8   8        5.42        4.98      3.38 o 
  10  -8   8        0.72        2.05      3.48 o 
  11  -8   8        3.42        0.20      6.08 o 
 -12  -7   8       44.68       46.24     12.51 o 
 -11  -7   8        4.80        4.06      4.28 o 
 -10  -7   8       47.90       47.63      5.68 o 
  -9  -7   8       13.17        9.87      3.95 o 
  -8  -7   8       14.20       20.86      4.12 o 
  -7  -7   8      222.77      192.86      5.30 o 
  -6  -7   8      246.41      217.62      4.83 o 
  -5  -7   8       93.86       94.27      2.81 o 
  -4  -7   8       37.73       44.05      2.07 o 
  -3  -7   8       19.03       19.75      1.27 o 
  -2  -7   8       42.85       48.43      1.78 o 
  -1  -7   8        8.98        8.85      1.06 o 
   0  -7   8      211.59      222.29      4.30 o 
   1  -7   8        4.97        3.24      0.95 o 
   2  -7   8       10.62       11.16      1.18 o 
   3  -7   8       82.51       84.78      2.63 o 
   4  -7   8       16.34       15.68      1.43 o 
   5  -7   8       16.01       12.30      2.49 o 
   6  -7   8       58.01       56.30      2.90 o 
   7  -7   8       60.76       53.64      2.80 o 
   8  -7   8        1.96        0.95      2.50 o 
   9  -7   8        0.50       -0.34      2.58 o 
  10  -7   8       13.24       13.47      3.98 o 
  11  -7   8        0.61        7.47      6.44 o 
  12  -7   8        9.98       16.10      4.51 o 
 -13  -6   8        0.63       -2.45      4.51 o 
 -12  -6   8        3.21       -1.25      4.36 o 
 -11  -6   8        4.06        7.65      8.01 o 
 -10  -6   8       23.19       21.28      4.46 o 
  -9  -6   8       52.15       45.50      5.01 o 
  -8  -6   8       42.99       32.08      4.48 o 
  -7  -6   8        1.72        2.81      2.30 o 
  -6  -6   8      160.23      152.81      3.71 o 
  -5  -6   8      227.32      204.54      4.05 o 
  -4  -6   8      129.22      134.47      2.78 o 
  -3  -6   8      457.34      476.58      6.46 o 
  -2  -6   8        8.57        6.19      0.89 o 
  -1  -6   8        4.74        2.29      0.96 o 
   0  -6   8        4.33        2.96      0.99 o 
   1  -6   8      201.94      198.76      3.70 o 
   2  -6   8        2.28        2.25      0.95 o 
   3  -6   8       19.67       18.83      1.33 o 
   4  -6   8       12.80       11.67      1.37 o 
   5  -6   8      107.16       95.47      2.95 o 
   6  -6   8      251.96      242.02      6.25 o 
   7  -6   8      205.06      207.87      6.64 o 
   8  -6   8        9.19        5.03      2.35 o 
   9  -6   8       13.61       20.99      5.91 o 
  10  -6   8       18.05       21.29      6.11 o 
  11  -6   8        0.27       -4.65      5.18 o 
  12  -6   8        3.27        4.72      6.05 o 
 -13  -5   8        0.78       -3.26      4.42 o 
 -12  -5   8       36.46       29.77      5.34 o 
 -11  -5   8        0.19       -0.73      3.45 o 
 -10  -5   8       15.39       11.69      3.79 o 
  -9  -5   8        0.12       -2.21      2.88 o 
  -8  -5   8        1.69       -3.03      3.03 o 
  -7  -5   8       31.42       20.54      7.59 o 
  -6  -5   8       15.12        9.05      1.61 o 
  -5  -5   8        9.18        8.41      1.39 o 
  -4  -5   8       13.08       13.30      1.05 o 
  -3  -5   8       89.37       78.00      1.86 o 
  -2  -5   8        1.04        0.56      0.76 o 
  -1  -5   8      199.92      200.08      3.68 o 
   0  -5   8       50.37       51.40      1.99 o 
   1  -5   8        6.34        3.40      0.95 o 
   2  -5   8        0.00       -0.80      0.80 o 
   3  -5   8        0.04       -0.86      0.86 o 
   4  -5   8      159.41      157.59      3.50 o 
   5  -5   8      127.28      133.64      3.46 o 
   6  -5   8        0.54       -0.05      1.67 o 
   7  -5   8        1.08        2.10      2.67 o 
   8  -5   8        5.01        8.87      2.89 o 
   9  -5   8       15.34       15.49      3.11 o 
  10  -5   8        2.21        9.27      5.58 o 
  11  -5   8        0.15       -4.78      4.78 o 
  12  -5   8        0.84       -5.18      5.18 o 
 -13  -4   8        1.09       -4.08      4.08 o 
 -12  -4   8        2.90       -3.65      3.65 o 
 -11  -4   8       50.08       54.65      7.64 o 
 -10  -4   8        5.60        4.32      3.29 o 
  -9  -4   8        3.65        0.76      2.94 o 
  -8  -4   8      316.03      249.47      7.81 o 
  -7  -4   8       23.61       23.69      2.54 o 
  -6  -4   8      402.22      374.88      7.01 o 
  -5  -4   8       17.43       20.04      1.58 o 
  -4  -4   8      356.02      337.93      5.35 o 
  -3  -4   8       80.11       70.85      1.81 o 
  -2  -4   8       10.77       13.98      1.00 o 
  -1  -4   8      137.55      123.36      2.63 o 
   0  -4   8      373.89      354.09      5.86 o 
   1  -4   8       62.23       56.57      1.95 o 
   2  -4   8      173.90      201.45      3.67 o 
   3  -4   8       89.15       82.90      2.42 o 
   4  -4   8        4.40        0.19      0.97 o 
   5  -4   8       66.59       68.52      2.56 o 
   6  -4   8        6.30        7.60      2.29 o 
   7  -4   8        0.84        1.88      2.57 o 
   8  -4   8       10.63        8.58      2.96 o 
   9  -4   8       28.34       29.93      5.25 o 
  10  -4   8       26.90       33.65      6.54 o 
  11  -4   8        9.23        9.50      5.78 o 
  12  -4   8        0.24        8.67      5.85 o 
 -13  -3   8        5.03       -2.99      3.98 o 
 -12  -3   8        4.94        3.48      3.81 o 
 -11  -3   8       91.29      102.91     17.37 o 
 -10  -3   8       11.88       13.72      3.84 o 
  -9  -3   8       44.83       38.92      4.90 o 
  -8  -3   8      210.22      181.03      6.25 o 
  -7  -3   8       99.10       78.18      3.38 o 
  -6  -3   8        0.00       -0.99      0.99 o 
  -5  -3   8      256.84      267.63      4.31 o 
  -4  -3   8        5.34        3.39      1.01 o 
  -3  -3   8      457.07      487.71      8.06 o 
  -2  -3   8       43.74       43.81      1.54 o 
  -1  -3   8      711.13      712.56      9.52 o 
   0  -3   8        0.09       -0.12      0.94 o 
   1  -3   8     1930.07     1915.88     28.05 o 
   2  -3   8       55.14       64.15      2.18 o 
   3  -3   8       66.40       58.34      2.13 o 
   4  -3   8        1.02        0.74      1.08 o 
   5  -3   8      155.54      146.24      4.54 o 
   6  -3   8      177.62      175.87      8.72 o 
   7  -3   8        1.55        3.85      2.74 o 
   8  -3   8       10.62        7.08      3.00 o 
   9  -3   8       27.94       24.34      3.89 o 
  10  -3   8        7.75       11.03      4.52 o 
  11  -3   8       12.88        9.70      6.18 o 
  12  -3   8       13.48       16.91      6.58 o 
 -13  -2   8        2.51        2.21      3.87 o 
 -12  -2   8        5.30        1.25      3.69 o 
 -11  -2   8        5.82        6.55      6.71 o 
 -10  -2   8       35.24       26.99      3.90 o 
  -9  -2   8       12.33       23.40      3.71 o 
  -8  -2   8      184.21      170.13      5.93 o 
  -7  -2   8        1.01       -1.80      1.80 o 
  -6  -2   8      215.33      212.22      4.62 o 
  -5  -2   8       97.50       89.72      2.56 o 
  -4  -2   8       61.37       58.47      2.10 o 
  -3  -2   8        2.00        1.74      0.87 o 
  -2  -2   8       20.30       27.09      1.32 o 
  -1  -2   8      227.55      228.56      4.58 o 
   0  -2   8        5.67       10.58      1.23 o 
   1  -2   8      195.49      200.81      4.31 o 
   2  -2   8       75.02       85.29      3.91 o 
   3  -2   8       61.62       74.66      2.39 o 
   4  -2   8        3.02       -0.63      1.08 o 
   5  -2   8       75.72       75.21      3.04 o 
   6  -2   8       12.42       14.72      3.24 o 
   7  -2   8        1.50       -0.32      2.70 o 
   8  -2   8        0.39        1.63      3.04 o 
   9  -2   8        2.85        0.60      4.98 o 
  10  -2   8       46.14       55.10      5.07 o 
  11  -2   8        1.39        5.71      5.18 o 
  12  -2   8        0.03        0.66      5.68 o 
 -13  -1   8        3.53       -1.91      3.70 o 
 -12  -1   8        9.03        7.74      8.07 o 
 -11  -1   8        4.16        3.36      3.72 o 
 -10  -1   8        4.70        6.72      5.38 o 
  -9  -1   8      237.85      250.83     22.49 o 
  -8  -1   8      160.48      172.49      8.00 o 
  -7  -1   8      217.72      176.34      5.85 o 
  -6  -1   8      176.76      192.99      3.95 o 
  -5  -1   8        5.57        5.41      1.11 o 
  -4  -1   8      195.62      188.04      3.37 o 
  -3  -1   8     1533.36     1500.16     19.21 o 
  -2  -1   8      139.74      131.39      2.73 o 
  -1  -1   8       10.79       10.71      1.33 o 
   0  -1   8        5.08        7.31      1.29 o 
   1  -1   8       33.62       33.83      1.85 o 
   2  -1   8       91.64       75.93      2.61 o 
   3  -1   8       59.43       55.17      2.19 o 
   4  -1   8       81.51       85.76      3.22 o 
   5  -1   8       37.91       32.67      2.58 o 
   6  -1   8       34.85       32.24      4.02 o 
   7  -1   8        0.16       -2.78      2.78 o 
   8  -1   8        7.03        4.79      3.36 o 
   9  -1   8        1.15       -3.20      3.20 o 
  10  -1   8        3.27        0.52      3.65 o 
  11  -1   8        1.09        1.79      4.02 o 
 -13   0   8        7.16        2.54      3.45 o 
 -12   0   8        0.32        0.61      3.23 o 
 -11   0   8        7.07       10.93      4.67 o 
 -10   0   8       99.13      117.96      8.97 o 
  -9   0   8       71.47       68.37      9.52 o 
  -8   0   8        0.30       -1.11      2.02 o 
  -7   0   8     1575.36     1562.30     28.22 o 
  -6   0   8      102.91      100.46      3.22 o 
  -5   0   8      262.34      239.57      4.02 o 
  -4   0   8      307.24      319.53      5.00 o 
  -3   0   8      113.27      112.68      2.39 o 
  -2   0   8       64.80       73.64      2.18 o 
  -1   0   8       21.02       25.61      1.87 o 
   0   0   8        0.82       -0.25      1.05 o 
   1   0   8       13.97       12.36      1.56 o 
   2   0   8       19.25       20.99      1.75 o 
   3   0   8        4.98        5.19      1.36 o 
   4   0   8      123.13      110.59      3.81 o 
   5   0   8       72.33       70.08      3.60 o 
   6   0   8      235.46      221.11      9.27 o 
   7   0   8        0.25        1.91      3.27 o 
   8   0   8       54.16       53.97      5.34 o 
   9   0   8        4.42       -0.40      3.43 o 
  10   0   8        5.31        2.04      3.82 o 
  11   0   8        7.86        4.75      6.31 o 
 -13   1   8        0.36        2.57      3.31 o 
 -12   1   8       22.78       30.25      9.60 o 
 -11   1   8        0.39       -2.73      2.73 o 
 -10   1   8        9.28       11.22      7.91 o 
  -9   1   8        0.31        0.74      2.41 o 
  -8   1   8       15.39       14.74      3.01 o 
  -7   1   8        0.20       -1.48      1.48 o 
  -6   1   8      250.96      258.33      6.25 o 
  -5   1   8      378.97      341.38      5.64 o 
  -4   1   8       37.23       41.06      1.47 o 
  -3   1   8        4.76        4.82      1.00 o 
  -2   1   8      137.86      145.25      3.45 o 
  -1   1   8        2.36        4.88      1.29 o 
   0   1   8      317.62      301.69      7.17 o 
   1   1   8        0.44       -1.28      1.28 o 
   2   1   8        0.45       -1.30      1.44 o 
   3   1   8        3.38        3.29      1.60 o 
   4   1   8       68.48       61.40      4.58 o 
   5   1   8      196.54      198.15      7.20 o 
   6   1   8       62.31       47.60      7.54 o 
   7   1   8       48.31       43.53      5.17 o 
   8   1   8       13.92       15.51      4.43 o 
   9   1   8        0.59        1.21      5.12 o 
  10   1   8        1.44       -3.73      3.73 o 
  11   1   8        0.02       -4.55      6.05 o 
 -13   2   8        1.60       -2.82      2.82 o 
 -12   2   8        2.51        1.08      2.80 o 
 -11   2   8       46.00       35.64      5.61 o 
 -10   2   8       14.12       16.21      3.14 o 
  -9   2   8       67.55       57.71      7.99 o 
  -8   2   8        5.27        2.80      2.65 o 
  -7   2   8       36.57       38.42      3.50 o 
  -6   2   8      128.59      121.67      3.96 o 
  -5   2   8       28.75       25.51      1.78 o 
  -4   2   8      111.39      103.08      2.24 o 
  -3   2   8      104.51       98.45      2.74 o 
  -2   2   8       18.90       19.83      1.94 o 
  -1   2   8       13.32       12.59      1.83 o 
   0   2   8      455.62      413.08      9.34 o 
   1   2   8      914.68      876.14     17.47 o 
   2   2   8        7.84        3.47      2.03 o 
   3   2   8        4.14        6.90      2.50 o 
   4   2   8      102.25      116.05      5.58 o 
   5   2   8      265.33      280.27      9.14 o 
   6   2   8      297.69      277.54     16.34 o 
   7   2   8       37.42       30.59      7.01 o 
   8   2   8        0.00        2.29      5.91 o 
   9   2   8        7.19        3.37      6.84 o 
  10   2   8       12.88        5.78      6.51 o 
  11   2   8        2.19        2.86      6.91 o 
 -13   3   8        0.03        3.52      2.69 o 
 -12   3   8       18.39       16.39      4.07 o 
 -11   3   8       46.43       35.01      5.48 o 
 -10   3   8        0.00       -2.38      2.38 o 
  -9   3   8        1.24       -0.52      2.79 o 
  -8   3   8        0.04       -3.06      3.06 o 
  -7   3   8      146.98      147.50      8.21 o 
  -6   3   8       38.41       35.42      1.89 o 
  -5   3   8      255.33      232.50      5.44 o 
  -4   3   8       11.72        9.18      1.53 o 
  -3   3   8       56.86       45.25      2.72 o 
  -2   3   8        4.90       -1.56      1.61 o 
  -1   3   8       55.46       45.39      2.96 o 
   0   3   8      390.44      374.56      8.97 o 
   1   3   8        8.62        3.47      2.30 o 
   2   3   8      316.27      303.43      8.13 o 
   3   3   8       97.05       86.98      5.12 o 
   4   3   8       14.90       14.83      2.99 o 
   5   3   8       65.51       65.31      4.77 o 
   6   3   8        2.22       -3.06      5.05 o 
   7   3   8        4.48        7.11      6.01 o 
   8   3   8        8.03        2.42      5.71 o 
   9   3   8        1.26       -2.86      5.98 o 
  10   3   8        0.11       -2.29      6.88 o 
 -12   4   8        0.56       -1.77      2.63 o 
 -11   4   8        0.00       -2.19      2.61 o 
 -10   4   8        0.02       -2.43      2.43 o 
  -9   4   8        3.28       -0.91      2.57 o 
  -8   4   8        2.31       -2.06      2.59 o 
  -7   4   8       21.82       22.73      2.22 o 
  -6   4   8       68.05       62.63      3.18 o 
  -5   4   8        5.49        5.96      1.46 o 
  -4   4   8        1.34        0.56      1.51 o 
  -3   4   8       18.73       21.44      2.79 o 
  -2   4   8      257.07      239.80      7.59 o 
  -1   4   8      185.18      160.61      5.34 o 
   0   4   8       88.82       65.60      3.88 o 
   1   4   8      141.96      129.25      5.27 o 
   2   4   8       26.21       28.34      3.12 o 
   3   4   8      212.87      211.19      9.05 o 
   4   4   8       84.95      107.49      5.83 o 
   5   4   8        0.06       -0.78      3.24 o 
   6   4   8       47.77       43.95      7.94 o 
   7   4   8        7.11        3.82      6.25 o 
   8   4   8        0.34        0.20      6.28 o 
   9   4   8        3.24       -4.82      6.54 o 
  10   4   8        0.54       -6.58      6.58 o 
 -12   5   8       15.99       14.73      3.15 o 
 -11   5   8        0.82       -0.98      2.60 o 
 -10   5   8        2.55       -2.63      2.63 o 
  -9   5   8        7.06        9.89      3.37 o 
  -8   5   8        0.36       -2.61      2.61 o 
  -7   5   8        4.79        2.11      1.68 o 
  -6   5   8      176.66      171.98      7.47 o 
  -5   5   8       91.90       93.56      3.30 o 
  -4   5   8       51.76       41.11      2.73 o 
  -3   5   8       59.82       69.64      5.36 o 
  -2   5   8       47.90       35.38      3.45 o 
  -1   5   8      105.35      112.25      4.54 o 
   0   5   8       42.26       40.15      3.37 o 
   1   5   8       42.42       44.20      3.55 o 
   2   5   8       53.03       45.22      4.22 o 
   3   5   8       24.11       19.74      3.90 o 
   4   5   8       20.39       11.86      3.24 o 
   5   5   8        4.74        2.93      4.22 o 
   6   5   8        3.75        6.15      6.38 o 
   7   5   8        4.06        9.87      7.41 o 
   8   5   8        0.02       -5.61      6.01 o 
   9   5   8       13.99        0.50      7.64 o 
 -11   6   8        1.44        1.23      2.94 o 
 -10   6   8        0.02       -2.64      2.64 o 
  -9   6   8       24.59       22.02      3.78 o 
  -8   6   8        0.07        0.65      3.18 o 
  -7   6   8       30.43       32.04      4.15 o 
  -6   6   8       75.26       82.18      4.29 o 
  -5   6   8        7.25        7.35      1.79 o 
  -4   6   8       87.14       79.19      3.60 o 
  -3   6   8       37.81       44.56      4.31 o 
  -2   6   8       98.65       88.38      4.92 o 
  -1   6   8        7.81        2.36      2.46 o 
   0   6   8        0.21       -1.11      2.02 o 
   1   6   8        8.11        8.92      2.57 o 
   2   6   8        1.28       -0.50      2.60 o 
   3   6   8        6.19        9.59      3.37 o 
   4   6   8        0.17       -2.33      2.75 o 
   5   6   8        0.51       -2.23      5.61 o 
   6   6   8       21.27       24.95      8.24 o 
   7   6   8        8.48        7.41      7.61 o 
   8   6   8       73.41      117.66     13.69 o 
 -11   7   8       18.12       23.45      3.96 o 
 -10   7   8        5.95        4.93      3.34 o 
  -9   7   8        0.50        2.68      3.31 o 
  -8   7   8       18.22       19.21      4.06 o 
  -7   7   8       37.48       47.81      4.44 o 
  -6   7   8        5.29        5.53      2.15 o 
  -5   7   8       45.83       42.39      2.74 o 
  -4   7   8        8.28       10.27      2.14 o 
  -3   7   8       10.93        7.36      2.77 o 
  -2   7   8        0.45        0.34      2.46 o 
  -1   7   8        3.48        1.81      2.55 o 
   0   7   8        1.81       -2.36      2.54 o 
   1   7   8        2.55        0.73      3.07 o 
   2   7   8        1.18       -1.72      2.72 o 
   3   7   8       20.18       22.41      4.02 o 
   4   7   8        6.22        7.93      3.56 o 
   5   7   8        2.24       -5.65      5.65 o 
   6   7   8       11.68       -6.51      6.74 o 
   7   7   8        0.04       -6.91      6.91 o 
 -10   8   8        2.34       -0.78      3.29 o 
  -9   8   8       18.25       17.81      4.39 o 
  -8   8   8        0.68       -3.44      3.44 o 
  -7   8   8        2.10       -0.70      3.80 o 
  -6   8   8        0.83       -0.16      1.93 o 
  -5   8   8        0.25       -1.85      1.85 o 
  -4   8   8        2.48        0.08      1.91 o 
  -3   8   8        0.21        0.80      2.16 o 
  -2   8   8        1.38        0.16      2.62 o 
  -1   8   8        0.08        1.36      2.74 o 
   0   8   8        5.26        6.87      3.74 o 
   1   8   8        0.57        1.45      3.41 o 
   2   8   8        0.08       -2.48      3.69 o 
   3   8   8        4.26        0.93      3.89 o 
   4   8   8        3.29       -0.23      5.95 o 
   5   8   8        2.12       -1.23      7.21 o 
   6   8   8        9.09       -4.68      7.54 o 
  -9   9   8        0.00       -0.63      3.84 o 
  -8   9   8        0.11        2.29      3.97 o 
  -7   9   8        0.00       -2.18      4.33 o 
  -6   9   8       10.21        3.40      3.01 o 
  -5   9   8        8.93        7.08      2.29 o 
  -4   9   8        1.41       -1.98      1.98 o 
  -3   9   8        0.40       -2.13      2.18 o 
  -2   9   8        2.76        0.48      2.41 o 
  -1   9   8        4.89        6.98      3.78 o 
   0   9   8        1.65       -1.06      3.49 o 
   1   9   8        0.00       -3.44      3.44 o 
   2   9   8        0.60       -3.59      4.37 o 
   3   9   8        6.81       12.66     11.06 o 
   4   9   8        0.44       -4.68      5.78 o 
  -8  10   8        2.74       -2.43      4.28 o 
  -7  10   8        0.63       -0.03      4.23 o 
  -6  10   8        4.76        4.25      2.48 o 
  -5  10   8        5.57        3.26      6.99 o 
  -4  10   8        6.24        4.01      4.37 o 
  -3  10   8        0.93       -2.00      2.36 o 
  -2  10   8       16.86       22.25      3.63 o 
  -1  10   8        4.65        5.44      4.25 o 
   0  10   8       27.09       39.59      6.15 o 
   1  10   8       46.71       78.15      7.67 o 
   2  10   8       73.94       97.19      8.72 o 
   3  10   8        7.94        6.13      5.32 o 
  -6  11   8        1.88        1.94      4.85 o 
  -5  11   8       13.47       21.90      5.91 o 
  -4  11   8        5.86        5.32      3.75 o 
  -3  11   8        7.21        2.03      4.11 o 
  -2  11   8        1.96        0.06      7.82 o 
  -1  11   8        8.50        4.19      4.60 o 
   0  11   8       27.82       35.58      9.83 o 
   1  11   8        7.66       12.19      8.24 o 
   2  11   8        0.71       -1.40      7.67 o 
  -3  12   8       13.28       30.10      9.73 o 
  -2  12   8        0.00        9.00      8.27 o 
  -1  12   8        6.21        6.81      8.44 o 
  -2 -18   9        0.99        7.67      9.70 o 
  -1 -18   9       11.04       11.23     10.93 o 
   0 -18   9        8.15        7.44     10.43 o 
   1 -18   9       14.18       17.07     10.63 o 
   2 -18   9        4.46        4.32      9.37 o 
   3 -18   9        4.08       -5.48      9.17 o 
  -4 -17   9        2.51       -0.05      8.27 o 
  -3 -17   9        4.17        3.11      4.35 o 
  -2 -17   9        0.89       -3.76      3.94 o 
  -1 -17   9        0.10       -3.22      3.22 o 
   0 -17   9       13.49        4.33      4.43 o 
   1 -17   9        5.73        1.96      7.64 o 
   2 -17   9        0.43        1.81      4.92 o 
   3 -17   9        1.99       -1.85      5.60 o 
   4 -17   9        1.52       -2.06      6.16 o 
   5 -17   9        0.11       -4.97      4.97 o 
  -5 -16   9        0.63       -3.89      5.05 o 
  -4 -16   9       21.83       25.45      4.96 o 
  -3 -16   9        4.32       -3.94      3.94 o 
  -2 -16   9        3.16        3.59      3.23 o 
  -1 -16   9       55.47       62.79      4.85 o 
   0 -16   9       13.13       15.98      5.26 o 
   1 -16   9        0.07        1.25      3.07 o 
   2 -16   9       18.53       21.93      3.37 o 
   3 -16   9       58.70       56.88      6.56 o 
   4 -16   9        3.00        3.16      3.20 o 
   5 -16   9        2.87        7.44      3.20 o 
   6 -16   9        9.44        9.66      3.87 o 
  -7 -15   9        2.53        1.89      7.01 o 
  -5 -15   9        6.91        0.00      4.28 o 
  -4 -15   9        5.23        1.26      3.74 o 
  -3 -15   9       17.22       24.67      6.05 o 
  -2 -15   9        0.67       -1.28      2.92 o 
  -1 -15   9        3.98        6.78      3.03 o 
   0 -15   9       55.94       62.56      5.15 o 
   1 -15   9       33.97       33.55      4.91 o 
   2 -15   9       14.80       15.40      2.99 o 
   3 -15   9       23.04       22.21      3.21 o 
   4 -15   9        9.88        7.92      2.81 o 
   5 -15   9        4.25        7.88      3.14 o 
   6 -15   9        0.55        3.34      2.73 o 
   7 -15   9        0.25        1.11      4.67 o 
   8 -15   9        1.78       -1.66      7.54 o 
  -8 -14   9       12.91        1.56      6.98 o 
  -7 -14   9       31.02       43.92      9.70 o 
  -6 -14   9       35.65       30.25      9.04 o 
  -5 -14   9       17.44       18.90      4.40 o 
  -4 -14   9        0.00       -0.40      2.86 o 
  -3 -14   9        6.09        5.54      2.46 o 
  -2 -14   9      176.76      204.73      6.97 o 
  -1 -14   9       46.93       56.95      8.67 o 
   0 -14   9        3.03        4.08      2.50 o 
   1 -14   9        0.74        0.95      2.41 o 
   2 -14   9        4.16        0.87      2.42 o 
   3 -14   9        0.07        2.78      2.43 o 
   4 -14   9       10.52        8.32      2.75 o 
   5 -14   9        9.48        9.90      2.69 o 
   6 -14   9        8.74        5.15      2.84 o 
   7 -14   9        0.95        2.85      4.36 o 
   8 -14   9       21.08       17.86      6.43 o 
  -9 -13   9        2.81       -6.38      6.38 o 
  -8 -13   9        9.32        6.25      7.04 o 
  -7 -13   9       22.25       34.12      8.87 o 
  -6 -13   9        9.85       10.30      3.84 o 
  -5 -13   9        8.53        8.14      3.07 o 
  -4 -13   9        6.46       10.36      2.55 o 
  -3 -13   9      202.40      197.00      5.55 o 
  -2 -13   9      164.59      165.21      5.01 o 
  -1 -13   9      253.70      238.44      7.66 o 
   0 -13   9      128.60      135.88      8.30 o 
   1 -13   9       39.64       40.44      3.22 o 
   2 -13   9        4.36        4.24      2.33 o 
   3 -13   9       17.75       14.88      2.68 o 
   4 -13   9        0.00       -2.15      2.15 o 
   5 -13   9        2.96       -0.15      2.33 o 
   6 -13   9        0.43       -0.35      2.88 o 
   7 -13   9       14.00        7.94      8.52 o 
   8 -13   9       58.74       66.73     12.16 o 
   9 -13   9       25.54       34.04     11.71 o 
 -10 -12   9        0.35       -7.11      7.11 o 
  -9 -12   9        0.85       -5.48      5.48 o 
  -8 -12   9        0.78        1.76      5.68 o 
  -7 -12   9       10.89       15.28      6.98 o 
  -6 -12   9       53.67       49.38      5.04 o 
  -5 -12   9        0.08       -2.06      2.06 o 
  -4 -12   9      113.29      131.76      4.33 o 
  -3 -12   9       21.81       24.42      2.44 o 
  -2 -12   9       57.52       71.15      3.35 o 
  -1 -12   9       88.79       92.55      3.39 o 
   0 -12   9       23.47       20.71      2.30 o 
   1 -12   9        0.03       -1.54      1.97 o 
   2 -12   9       47.75       43.09      3.10 o 
   3 -12   9        3.79        0.30      2.06 o 
   4 -12   9       12.76       14.11      2.48 o 
   5 -12   9        0.00       -2.10      2.10 o 
   6 -12   9       61.73       60.66      3.96 o 
   7 -12   9       38.72       32.39      4.07 o 
   8 -12   9        6.63        4.71      4.01 o 
   9 -12   9        7.06        6.93     12.66 o 
  10 -12   9        1.48       -0.64      4.75 o 
 -11 -11   9       92.48      125.63     14.22 o 
 -10 -11   9       17.68       11.66      7.64 o 
  -9 -11   9       40.88       58.33      9.97 o 
  -8 -11   9        1.36       -0.20      5.61 o 
  -7 -11   9       63.85       76.00      9.83 o 
  -6 -11   9        5.83        3.17      4.31 o 
  -5 -11   9        0.97       -0.45      1.89 o 
  -4 -11   9        4.31        5.93      2.33 o 
  -3 -11   9        7.27        7.53      1.85 o 
  -2 -11   9      125.68      123.52      3.60 o 
  -1 -11   9       65.83       67.39      2.86 o 
   0 -11   9        0.35       -1.11      1.43 o 
   1 -11   9       43.14       40.06      2.64 o 
   2 -11   9       23.66       21.71      2.46 o 
   3 -11   9       50.91       49.77      3.09 o 
   4 -11   9        3.72       -0.81      1.95 o 
   5 -11   9        1.12       -2.12      2.12 o 
   6 -11   9        1.16       -2.21      2.21 o 
   7 -11   9        0.02        0.59      7.04 o 
   8 -11   9        0.03       -1.33      3.45 o 
   9 -11   9        1.55       -2.43      3.58 o 
  10 -11   9       11.63        8.97      4.45 o 
 -11 -10   9       36.84       29.17      9.20 o 
 -10 -10   9        1.54        2.35      4.73 o 
  -9 -10   9       34.72       37.22      7.77 o 
  -8 -10   9       25.45       18.33      4.83 o 
  -7 -10   9       18.86       13.57      4.21 o 
  -6 -10   9       27.31       18.14      2.37 o 
  -5 -10   9       24.46       24.59      2.55 o 
  -4 -10   9       86.29       73.12      2.85 o 
  -3 -10   9       66.57       55.14      2.51 o 
  -2 -10   9       11.61        8.12      2.23 o 
  -1 -10   9       65.12       62.08      2.58 o 
   0 -10   9        4.96        2.42      1.46 o 
   1 -10   9      677.77      672.57     10.49 o 
   2 -10   9       26.92       27.82      2.20 o 
   3 -10   9        0.18       -1.38      1.71 o 
   4 -10   9       14.46        9.59      2.48 o 
   5 -10   9       23.11       16.01      3.10 o 
   6 -10   9        0.14       -2.48      2.48 o 
   7 -10   9       40.11       43.74      4.25 o 
   8 -10   9        1.09       -2.57      3.40 o 
   9 -10   9        1.53       -2.82      3.52 o 
  10 -10   9       12.87       14.46      6.49 o 
  11 -10   9        1.59       -5.18      5.68 o 
 -12  -9   9        0.19       -4.64      4.64 o 
 -11  -9   9        0.36       -3.10      4.67 o 
 -10  -9   9       17.88       14.09      6.38 o 
  -9  -9   9       42.70       50.60     10.58 o 
  -8  -9   9       35.09       32.19      4.99 o 
  -7  -9   9        9.59        8.55      2.76 o 
  -6  -9   9      144.45      143.63      4.18 o 
  -5  -9   9      163.93      154.95      4.33 o 
  -4  -9   9       47.58       46.77      2.76 o 
  -3  -9   9       78.67       73.72      2.46 o 
  -2  -9   9        1.95        0.26      1.18 o 
  -1  -9   9        0.49        0.05      1.10 o 
   0  -9   9        0.11       -1.08      1.08 o 
   1  -9   9      465.56      446.48      6.98 o 
   2  -9   9       82.89       78.50      3.01 o 
   3  -9   9       52.17       53.71      2.88 o 
   4  -9   9       80.85       72.21      4.43 o 
   5  -9   9        2.12       -1.02      2.58 o 
   6  -9   9        8.43        4.95      3.06 o 
   7  -9   9        5.11        2.91      2.62 o 
   8  -9   9       28.51       24.36      5.95 o 
   9  -9   9        3.85       -1.68      3.55 o 
  10  -9   9       17.05       19.24      4.44 o 
  11  -9   9        7.37        5.05      6.81 o 
 -12  -8   9        7.78        5.36      5.24 o 
 -11  -8   9       18.40        8.07      5.36 o 
 -10  -8   9       17.12       19.02      4.95 o 
  -9  -8   9        5.31       -2.29      3.60 o 
  -8  -8   9        0.44       -2.11      3.31 o 
  -7  -8   9        2.39       -0.18      2.37 o 
  -6  -8   9       44.17       40.84      2.46 o 
  -5  -8   9       55.80       55.84      2.71 o 
  -4  -8   9      240.92      200.41      4.68 o 
  -3  -8   9      371.32      350.41      5.68 o 
  -2  -8   9       82.66       90.08      2.51 o 
  -1  -8   9        0.94       -0.51      0.98 o 
   0  -8   9      210.77      207.34      4.31 o 
   1  -8   9      151.57      157.61      3.45 o 
   2  -8   9      328.94      312.81      6.24 o 
   3  -8   9       44.73       41.95      2.27 o 
   4  -8   9       91.52       85.37      4.55 o 
   5  -8   9       44.64       35.07      3.42 o 
   6  -8   9       98.57      106.06      5.09 o 
   7  -8   9        0.16        0.13      2.76 o 
   8  -8   9        0.63       -1.97      3.28 o 
   9  -8   9       20.84       20.47      4.29 o 
  10  -8   9       42.37       45.71      8.17 o 
  11  -8   9       29.94       51.99      8.47 o 
 -12  -7   9       10.64        1.56      4.90 o 
 -11  -7   9        0.47       -3.34      4.05 o 
 -10  -7   9        0.00       -3.82      3.82 o 
  -9  -7   9        5.89        0.44      3.63 o 
  -8  -7   9       60.40       56.27      5.45 o 
  -7  -7   9        1.16       -0.35      2.16 o 
  -6  -7   9       13.92        9.66      1.61 o 
  -5  -7   9        0.30       -1.28      1.28 o 
  -4  -7   9       71.17       73.17      2.54 o 
  -3  -7   9      741.82      739.90      9.61 o 
  -2  -7   9      197.79      202.28      3.74 o 
  -1  -7   9      192.16      193.25      3.75 o 
   0  -7   9      118.37      124.82      3.15 o 
   1  -7   9      104.38      103.84      2.75 o 
   2  -7   9      136.58      133.88      3.49 o 
   3  -7   9      100.50       96.04      3.14 o 
   4  -7   9        0.24       -1.62      1.75 o 
   5  -7   9        5.73        2.36      2.13 o 
   6  -7   9       70.73       88.23      4.11 o 
   7  -7   9        9.95       11.41      2.48 o 
   8  -7   9        0.01       -1.12      2.15 o 
   9  -7   9        1.42        0.55      3.67 o 
  10  -7   9        4.83        0.96      4.00 o 
  11  -7   9        1.79        0.44      6.29 o 
 -13  -6   9        0.72        1.03      6.51 o 
 -12  -6   9        4.38       -2.86      4.31 o 
 -11  -6   9        3.05        2.03      3.88 o 
 -10  -6   9       15.62       14.79      4.37 o 
  -9  -6   9        0.04       -3.16      3.16 o 
  -8  -6   9       18.45       10.08      2.68 o 
  -7  -6   9       25.99       21.95      3.89 o 
  -6  -6   9      106.41       79.04      3.51 o 
  -5  -6   9        2.39       -0.98      0.98 o 
  -4  -6   9      103.17       98.64      3.07 o 
  -3  -6   9       44.75       38.21      1.36 o 
  -2  -6   9      114.26      112.56      3.02 o 
  -1  -6   9       15.92       18.30      1.52 o 
   0  -6   9        0.17       -0.80      0.96 o 
   1  -6   9        0.70       -0.56      0.94 o 
   2  -6   9      296.36      287.13      4.92 o 
   3  -6   9      166.24      146.70      3.31 o 
   4  -6   9        6.72        3.18      1.35 o 
   5  -6   9      262.60      261.69      7.82 o 
   6  -6   9       23.49       15.86      2.92 o 
   7  -6   9       66.17       64.42      4.03 o 
   8  -6   9        1.58       -0.60      2.97 o 
   9  -6   9        0.38       -2.89      2.89 o 
  10  -6   9        2.56       13.39      6.15 o 
  11  -6   9        0.26        5.75      6.44 o 
 -13  -5   9        8.82        3.35      4.97 o 
 -12  -5   9       18.71       11.34      4.88 o 
 -11  -5   9        9.26       13.48      8.44 o 
 -10  -5   9        0.00       -0.34      3.40 o 
  -9  -5   9        8.68        8.82      3.62 o 
  -8  -5   9       42.21       36.81      3.45 o 
  -7  -5   9       11.75        4.21      2.49 o 
  -6  -5   9       78.19       60.64      3.10 o 
  -5  -5   9       43.50       35.90      2.24 o 
  -4  -5   9        3.28        1.16      1.11 o 
  -3  -5   9      252.65      245.36      4.48 o 
  -2  -5   9       10.84       16.25      1.19 o 
  -1  -5   9       21.66       19.10      1.57 o 
   0  -5   9       24.85       17.83      1.45 o 
   1  -5   9        6.19        2.88      1.37 o 
   2  -5   9      358.70      364.84      5.49 o 
   3  -5   9        7.59        7.68      1.27 o 
   4  -5   9       60.71       60.20      2.54 o 
   5  -5   9        0.13       -2.00      2.00 o 
   6  -5   9       22.13       20.78      3.46 o 
   7  -5   9       16.36       21.93      3.59 o 
   8  -5   9        0.51        0.28      3.01 o 
   9  -5   9       43.33       43.97      4.61 o 
  10  -5   9        5.90        7.14      5.75 o 
  11  -5   9        4.83        4.55      5.98 o 
 -13  -4   9        4.48       -1.98      4.59 o 
 -12  -4   9       22.16       20.75      6.38 o 
 -11  -4   9       16.19       21.06      4.48 o 
 -10  -4   9       21.03       17.34      4.10 o 
  -9  -4   9        1.47       -2.80      2.80 o 
  -8  -4   9        0.62       -2.09      2.09 o 
  -7  -4   9       69.65       75.50      9.87 o 
  -6  -4   9        4.52        1.04      1.33 o 
  -5  -4   9        6.09        0.31      1.45 o 
  -4  -4   9       15.96       12.71      1.55 o 
  -3  -4   9       29.58       34.06      1.50 o 
  -2  -4   9      147.49      150.07      2.98 o 
  -1  -4   9        4.19        2.28      1.07 o 
   0  -4   9        0.94       -0.77      0.93 o 
   1  -4   9       82.22       79.09      2.83 o 
   2  -4   9      115.76      131.69      3.02 o 
   3  -4   9        3.96        3.72      1.22 o 
   4  -4   9      170.03      170.98      4.56 o 
   5  -4   9       25.88       17.02      2.50 o 
   6  -4   9        3.10       -0.99      2.61 o 
   7  -4   9       23.94       20.74      3.56 o 
   8  -4   9       16.53       18.92      4.78 o 
   9  -4   9        0.14        2.04      3.16 o 
  10  -4   9        9.13        9.71      7.57 o 
  11  -4   9        1.24        2.19      5.35 o 
 -13  -3   9        0.89       -2.25      4.30 o 
 -12  -3   9       30.68       36.94     10.86 o 
 -11  -3   9       50.94       51.17     13.69 o 
 -10  -3   9       10.81       14.48      3.72 o 
  -9  -3   9       13.24        8.08      3.64 o 
  -8  -3   9       54.31       56.35      3.75 o 
  -7  -3   9     1228.31     1182.20     25.86 o 
  -6  -3   9       11.73        7.41      1.72 o 
  -5  -3   9      542.63      534.03      8.46 o 
  -4  -3   9      315.66      318.04      5.72 o 
  -3  -3   9       51.70       56.96      1.63 o 
  -2  -3   9        7.06        7.58      1.23 o 
  -1  -3   9      345.55      364.13      6.69 o 
   0  -3   9        3.42        0.05      0.96 o 
   1  -3   9      687.66      716.94     12.45 o 
   2  -3   9      412.15      440.42      8.62 o 
   3  -3   9       18.07       22.90      1.81 o 
   4  -3   9       31.33       32.20      2.25 o 
   5  -3   9        1.96       -0.08      1.78 o 
   6  -3   9        0.81       -1.33      2.62 o 
   7  -3   9       14.97       14.13      3.56 o 
   8  -3   9       15.18       16.60      3.84 o 
   9  -3   9        8.82        5.36      3.38 o 
  10  -3   9       13.91       12.81      4.53 o 
  11  -3   9        2.38       -5.51      5.51 o 
 -13  -2   9        1.95        1.09      6.86 o 
 -12  -2   9        0.19        0.14      3.72 o 
 -11  -2   9        0.14        2.09      3.32 o 
 -10  -2   9        3.95        0.39      3.06 o 
  -9  -2   9       61.73       55.46      5.08 o 
  -8  -2   9       19.48       20.05      2.92 o 
  -7  -2   9      443.20      404.88     10.56 o 
  -6  -2   9       36.05       26.90      2.57 o 
  -5  -2   9      508.89      506.75      8.74 o 
  -4  -2   9       66.25       74.37      2.57 o 
  -3  -2   9      108.68      110.27      2.41 o 
  -2  -2   9        4.51        5.04      0.91 o 
  -1  -2   9       46.83       50.05      2.19 o 
   0  -2   9       59.30       64.06      2.59 o 
   1  -2   9       90.22       84.04      2.77 o 
   2  -2   9       10.84       10.05      1.48 o 
   3  -2   9        0.07       -1.28      1.28 o 
   4  -2   9       74.75       67.48      3.30 o 
   5  -2   9        2.85       -0.59      2.02 o 
   6  -2   9       64.50       58.82      5.12 o 
   7  -2   9        1.36        1.63      3.16 o 
   8  -2   9       48.56       55.59      5.38 o 
   9  -2   9        2.27        4.61      3.58 o 
  10  -2   9       23.39       30.54      5.00 o 
  11  -2   9        6.81        4.09      5.81 o 
 -13  -1   9        7.19        5.30      3.91 o 
 -12  -1   9       19.39       24.79      7.71 o 
 -11  -1   9       74.01       80.06     14.78 o 
 -10  -1   9        0.70        1.42      3.03 o 
  -9  -1   9       17.02       19.82      5.43 o 
  -8  -1   9        3.30        2.93      1.91 o 
  -7  -1   9       76.29       79.50      4.08 o 
  -6  -1   9      126.26      114.77      4.80 o 
  -5  -1   9        4.04        4.22      1.15 o 
  -4  -1   9      386.17      372.14      6.15 o 
  -3  -1   9      264.72      232.06      4.36 o 
  -2  -1   9        0.83        0.10      0.93 o 
  -1  -1   9       16.09       14.93      1.62 o 
   0  -1   9       53.06       47.74      2.37 o 
   1  -1   9      120.41      112.50      3.52 o 
   2  -1   9       21.62       21.18      1.81 o 
   3  -1   9      159.95      169.98      4.71 o 
   4  -1   9       15.78       17.23      2.36 o 
   5  -1   9       15.25       12.40      3.76 o 
   6  -1   9        0.05        1.43      3.53 o 
   7  -1   9       65.49       62.53      5.58 o 
   8  -1   9        0.50        3.07      4.53 o 
   9  -1   9        0.90       -3.83      9.75 o 
  10  -1   9        9.07       -1.60      6.71 o 
  11  -1   9        2.39        1.00      6.11 o 
 -13   0   9       37.52       53.04     14.50 o 
 -12   0   9        3.88        6.06      3.62 o 
 -11   0   9       29.87       53.25      6.88 o 
 -10   0   9       22.30       18.56      3.57 o 
  -9   0   9       34.37       34.87      3.96 o 
  -8   0   9       36.21       41.91      4.24 o 
  -7   0   9        1.73        3.63      1.88 o 
  -6   0   9     1098.36     1019.08     22.33 o 
  -5   0   9       43.13       47.15      2.24 o 
  -4   0   9        0.12        0.28      0.97 o 
  -3   0   9       89.37       81.75      2.33 o 
  -2   0   9       26.02       25.53      1.73 o 
  -1   0   9      100.01       97.52      3.29 o 
   0   0   9       25.18       19.82      1.99 o 
   1   0   9      366.80      354.39      7.47 o 
   2   0   9       99.29      100.78      3.62 o 
   3   0   9        7.52        6.78      2.00 o 
   4   0   9      217.29      221.00      6.52 o 
   5   0   9       49.28       45.52      4.09 o 
   6   0   9       72.70       78.22      6.26 o 
   7   0   9       19.57       22.74      4.67 o 
   8   0   9        4.86        4.77      6.05 o 
   9   0   9       17.93       12.40      4.54 o 
  10   0   9        0.26       -1.46      5.68 o 
  11   0   9        6.08        5.18      7.04 o 
 -13   1   9        2.03        0.70      4.63 o 
 -12   1   9        9.84        9.51      3.50 o 
 -11   1   9        2.44        1.64      3.79 o 
 -10   1   9       23.01       28.34      8.87 o 
  -9   1   9       15.20       13.89      3.20 o 
  -8   1   9        8.22        4.58      1.96 o 
  -7   1   9       90.93       89.60      4.06 o 
  -6   1   9      133.92      122.01      4.73 o 
  -5   1   9      122.23      121.72      3.86 o 
  -4   1   9      141.58      129.37      3.36 o 
  -3   1   9      204.30      191.63      4.27 o 
  -2   1   9       79.24       72.86      2.94 o 
  -1   1   9       53.29       53.38      2.69 o 
   0   1   9      488.40      461.88      9.17 o 
   1   1   9       80.71       78.53      3.84 o 
   2   1   9       84.33       73.37      3.75 o 
   3   1   9      207.30      202.76      7.18 o 
   4   1   9       89.78      108.86      6.87 o 
   5   1   9       19.05       18.49      4.29 o 
   6   1   9       44.12       25.86      4.86 o 
   7   1   9       14.34       14.08      4.33 o 
   8   1   9       23.17       18.10      4.86 o 
   9   1   9       34.32       37.49      5.76 o 
  10   1   9        0.00       -0.50      6.48 o 
 -12   2   9       13.37       22.88      6.08 o 
 -11   2   9        2.62        6.28      3.40 o 
 -10   2   9       22.42       24.91      3.70 o 
  -9   2   9        0.25        0.79      3.64 o 
  -8   2   9        0.18       -1.55      2.56 o 
  -7   2   9       23.58       21.11      2.78 o 
  -6   2   9        0.78       -0.65      2.17 o 
  -5   2   9       90.18       79.05      2.85 o 
  -4   2   9       15.93        9.27      1.83 o 
  -3   2   9      223.27      225.31      5.40 o 
  -2   2   9      113.36       96.55      3.88 o 
  -1   2   9        0.37       -1.57      1.57 o 
   0   2   9        3.02       -2.04      2.04 o 
   1   2   9      153.24      135.13      5.17 o 
   2   2   9      168.92      162.57      5.66 o 
   3   2   9       13.65       10.04      2.80 o 
   4   2   9       36.21       45.59      5.46 o 
   5   2   9       26.75       23.57      4.37 o 
   6   2   9       70.51       71.09      9.00 o 
   7   2   9       59.81       50.13      5.99 o 
   8   2   9        7.16        8.72      4.83 o 
   9   2   9        8.01        8.09      4.86 o 
  10   2   9        4.61        2.26      6.88 o 
 -12   3   9        2.73        0.42      3.10 o 
 -11   3   9        6.60        3.23      3.03 o 
 -10   3   9        3.08        1.47      2.93 o 
  -9   3   9        4.04       -0.47      2.63 o 
  -8   3   9       26.90       31.11      5.60 o 
  -7   3   9        9.87        3.22      1.93 o 
  -6   3   9       46.16       46.64      3.26 o 
  -5   3   9        6.35        8.10      1.57 o 
  -4   3   9      348.53      296.67      8.52 o 
  -3   3   9      127.01      114.61      4.95 o 
  -2   3   9        0.20       -1.66      1.66 o 
  -1   3   9      519.02      502.31     12.02 o 
   0   3   9      203.20      185.58      5.95 o 
   1   3   9      236.73      216.13      6.70 o 
   2   3   9       10.49        9.47      2.91 o 
   3   3   9        8.48        2.56      2.69 o 
   4   3   9       10.01       10.20      3.04 o 
   5   3   9       92.18       95.54     10.20 o 
   6   3   9        0.12       -1.96      5.38 o 
   7   3   9        0.00       -1.79      5.51 o 
   8   3   9       25.03       32.75      8.24 o 
   9   3   9        0.00        4.82      7.01 o 
 -12   4   9       10.34        6.60      4.37 o 
 -11   4   9        7.92        6.09      3.30 o 
 -10   4   9        0.53       -2.37      2.73 o 
  -9   4   9       10.80        7.37      3.38 o 
  -8   4   9       32.01       30.41      3.98 o 
  -7   4   9       18.87       18.75      2.45 o 
  -6   4   9       10.14        2.72      2.01 o 
  -5   4   9       29.99       30.93      2.26 o 
  -4   4   9        7.71        5.32      1.87 o 
  -3   4   9       21.73       17.08      3.22 o 
  -2   4   9        4.37        8.64      2.54 o 
  -1   4   9        2.69       -1.81      1.81 o 
   0   4   9       13.01        7.13      2.33 o 
   1   4   9      129.95      121.78      5.08 o 
   2   4   9       35.49       30.42      3.70 o 
   3   4   9        1.99        3.04      2.59 o 
   4   4   9        0.05       -2.09      2.49 o 
   5   4   9        3.11        4.85      5.91 o 
   6   4   9       33.79       28.57      7.67 o 
   7   4   9        9.44        4.02      6.44 o 
   8   4   9        0.20       -2.76      6.15 o 
   9   4   9        4.83        4.35      7.77 o 
 -11   5   9        2.75        5.13      3.35 o 
 -10   5   9        0.58       -3.88      6.28 o 
  -9   5   9       16.65       18.15      4.04 o 
  -8   5   9        3.24        3.97      3.25 o 
  -7   5   9       21.89       21.79      2.39 o 
  -6   5   9       10.22        9.99      2.40 o 
  -5   5   9        0.06       -1.47      1.47 o 
  -4   5   9       40.81       41.76      2.81 o 
  -3   5   9       12.02        5.62      2.36 o 
  -2   5   9       11.02       10.56      2.67 o 
  -1   5   9        0.32       -1.54      2.20 o 
   0   5   9        6.62        5.30      2.21 o 
   1   5   9        0.02       -2.31      2.31 o 
   2   5   9       30.09       23.72      3.62 o 
   3   5   9        1.25        1.46      2.57 o 
   4   5   9        7.34       10.18      3.36 o 
   5   5   9        9.31        7.54      6.28 o 
   6   5   9        7.47        1.69      6.64 o 
   7   5   9        3.97        2.49      7.11 o 
   8   5   9        8.13       13.75      8.74 o 
 -11   6   9        1.06       -4.25      4.25 o 
 -10   6   9        0.32        0.73      3.49 o 
  -9   6   9        0.00       -2.72      3.33 o 
  -8   6   9       38.00       48.37     10.65 o 
  -7   6   9       11.58       11.90      2.43 o 
  -6   6   9        0.18       -1.82      1.82 o 
  -5   6   9       18.39       24.10      2.42 o 
  -4   6   9       47.76       48.63      3.17 o 
  -3   6   9       30.00       32.77      3.48 o 
  -2   6   9        2.61        0.80      2.26 o 
  -1   6   9        0.04        1.20      2.65 o 
   0   6   9       22.28       19.99      4.63 o 
   1   6   9        1.25        0.83      3.08 o 
   2   6   9       34.61       40.60      4.31 o 
   3   6   9       53.93       77.79      5.67 o 
   4   6   9        2.16        0.16      3.85 o 
   5   6   9        0.18       -0.53      5.98 o 
   6   6   9        0.29       -5.78      5.78 o 
   7   6   9        7.67       -4.19      7.47 o 
 -10   7   9        0.68        0.62      3.41 o 
  -9   7   9        3.57        2.59      6.59 o 
  -8   7   9        4.63        8.74      3.93 o 
  -7   7   9       21.88       21.37      4.56 o 
  -6   7   9       31.48       32.68      3.33 o 
  -5   7   9        7.87        6.80      2.59 o 
  -4   7   9        7.73        7.53      2.25 o 
  -3   7   9       10.40        9.09      2.37 o 
  -2   7   9        2.62       -1.43      2.39 o 
  -1   7   9       16.67       20.82      3.60 o 
   0   7   9       16.71       19.93      5.43 o 
   1   7   9        4.16        2.80      3.65 o 
   2   7   9       14.83       18.27      4.54 o 
   3   7   9       13.36       22.27      5.04 o 
   4   7   9       10.71        3.05      4.44 o 
   5   7   9        9.88        2.06      7.18 o 
   6   7   9        3.06       -4.42      6.94 o 
  -9   8   9        2.54        7.10      4.15 o 
  -8   8   9        0.14       -4.55      4.55 o 
  -7   8   9        8.00       10.43      2.40 o 
  -6   8   9       19.91       23.97      3.24 o 
  -5   8   9       22.89       29.88      4.11 o 
  -4   8   9       28.71       33.70      3.33 o 
  -3   8   9        4.63        7.54      2.46 o 
  -2   8   9       54.55       78.92      5.65 o 
  -1   8   9        4.71        8.69      3.79 o 
   0   8   9        1.63        2.56      3.51 o 
   1   8   9        3.46        6.15      4.17 o 
   2   8   9       11.18        6.74      4.45 o 
   3   8   9        2.80       -3.73      3.73 o 
   4   8   9        0.99       -5.45      5.45 o 
  -8   9   9        0.08       -4.57      4.57 o 
  -7   9   9        4.57        0.27      4.33 o 
  -6   9   9        8.74        7.75      2.66 o 
  -5   9   9        3.58        8.08      2.90 o 
  -4   9   9        1.92        1.38      2.37 o 
  -3   9   9        2.43        2.23      2.49 o 
  -2   9   9       14.26       19.74      3.58 o 
  -1   9   9        0.35       -0.49      3.68 o 
   0   9   9       54.78       77.97      7.45 o 
   1   9   9       16.06       14.29      5.07 o 
   2   9   9       16.80        8.72      4.92 o 
   3   9   9        8.05        5.78      6.15 o 
  -7  10   9        5.51        6.91      6.94 o 
  -6  10   9        3.07       -1.48      4.81 o 
  -5  10   9        0.09       -4.54      4.54 o 
  -4  10   9        7.13        9.36      5.40 o 
  -3  10   9        1.71       -2.65      3.44 o 
  -2  10   9        0.95        0.47      3.10 o 
  -1  10   9       17.06       19.22      6.46 o 
   0  10   9        2.61        5.36      4.68 o 
   1  10   9       19.11       18.82      7.08 o 
   2  10   9       12.02       16.62      6.46 o 
  -4  11   9       14.60       14.48      8.74 o 
  -3  11   9       18.13       17.44      9.23 o 
  -2  11   9        5.19        4.03      4.87 o 
  -1  11   9        0.01        0.00      7.51 o 
  -1 -18  10        0.55       -1.10      9.83 o 
   0 -18  10        9.65       13.42     10.63 o 
   1 -18  10       26.31       42.15     12.32 o 
   2 -18  10        0.01        3.75      9.90 o 
  -4 -17  10       16.02       19.98      5.74 o 
  -3 -17  10        0.82        1.13      4.27 o 
  -2 -17  10        7.70       -1.74      4.29 o 
  -1 -17  10       31.61       34.48      5.35 o 
   0 -17  10       16.62       18.25      3.97 o 
   1 -17  10        1.20        5.56      5.23 o 
   2 -17  10       12.39       20.70      5.95 o 
   3 -17  10        0.14       -3.21      7.99 o 
   4 -17  10        2.40        2.07      7.92 o 
   5 -17  10        3.41       18.67      9.14 o 
  -4 -16  10        0.18       -0.38      4.09 o 
  -3 -16  10        0.81       -1.72      3.92 o 
  -2 -16  10       17.11       13.82      4.62 o 
  -1 -16  10       10.47       10.73      3.42 o 
   0 -16  10      137.53      152.91      6.65 o 
   1 -16  10       10.58       13.08      3.52 o 
   2 -16  10        3.81        4.10      3.05 o 
   3 -16  10        3.41        4.80      3.51 o 
   4 -16  10        8.94       10.25      3.52 o 
   5 -16  10        3.65        5.78      5.24 o 
   6 -16  10        0.28       -2.28      4.83 o 
  -7 -15  10        0.02       -6.21      6.21 o 
  -5 -15  10        2.66        5.07      5.20 o 
  -4 -15  10       21.80       31.62      4.89 o 
  -3 -15  10      131.63      147.67      7.63 o 
  -2 -15  10        0.15       -2.62      3.60 o 
  -1 -15  10       97.48      136.10      5.98 o 
   0 -15  10        0.48        1.82      2.93 o 
   1 -15  10       44.19       52.91      4.57 o 
   2 -15  10       29.67       31.49      3.88 o 
   3 -15  10        0.48       -1.79      2.62 o 
   4 -15  10        4.73        2.28      3.20 o 
   5 -15  10       16.82       20.69      3.62 o 
   6 -15  10        1.88        2.48      2.89 o 
   7 -15  10        1.77       -4.48      4.48 o 
  -8 -14  10        0.01       -2.33      6.54 o 
  -7 -14  10        2.14       11.46      7.31 o 
  -6 -14  10       12.01        3.79      6.78 o 
  -5 -14  10        3.33       -0.69      3.42 o 
  -4 -14  10        8.11        5.42      2.59 o 
  -3 -14  10        4.23        2.29      2.79 o 
  -2 -14  10        4.39        8.62      2.84 o 
  -1 -14  10       35.10       38.01      6.55 o 
   0 -14  10        0.66       -2.33      2.33 o 
   1 -14  10       54.27       55.48      3.86 o 
   2 -14  10       26.92       29.73      4.62 o 
   3 -14  10        8.91       13.65      2.90 o 
   4 -14  10       39.64       49.44      3.70 o 
   5 -14  10        0.76       -1.33      2.50 o 
   6 -14  10        3.42       -1.44      3.20 o 
   7 -14  10        0.19       -4.37      4.37 o 
   8 -14  10        1.11        4.59      4.65 o 
  -9 -13  10        6.04        5.38      7.44 o 
  -8 -13  10       37.53       42.09      9.60 o 
  -7 -13  10       54.96       84.91     11.53 o 
  -6 -13  10        2.55        3.29      6.01 o 
  -5 -13  10        0.14       -1.56      2.23 o 
  -4 -13  10        3.42        3.42      2.83 o 
  -3 -13  10       31.81       26.40      3.08 o 
  -2 -13  10       17.87       17.36      2.50 o 
  -1 -13  10        0.66       -1.21      3.11 o 
   0 -13  10        2.30       -0.81      3.18 o 
   1 -13  10       39.83       37.64      3.26 o 
   2 -13  10        5.57        7.15      2.40 o 
   3 -13  10        8.20        5.92      2.53 o 
   4 -13  10       16.24       12.94      2.71 o 
   5 -13  10       15.05       19.11      2.96 o 
   6 -13  10        6.89        2.35      2.86 o 
   7 -13  10        0.58       -0.61      4.07 o 
   8 -13  10        0.47       -3.91      3.98 o 
   9 -13  10       16.14       11.61      4.76 o 
 -10 -12  10       15.28       21.03      8.77 o 
  -9 -12  10        1.38       -1.66      6.41 o 
  -8 -12  10        0.05        4.82      6.15 o 
  -7 -12  10        2.39        1.86      5.75 o 
  -6 -12  10       18.57       22.41      4.58 o 
  -5 -12  10        3.08        0.04      2.19 o 
  -4 -12  10        1.69        1.95      2.19 o 
  -3 -12  10        3.66        2.57      1.84 o 
  -2 -12  10        1.89       -0.36      1.79 o 
  -1 -12  10       59.52       54.63      3.32 o 
   0 -12  10        3.56        1.72      1.87 o 
   1 -12  10       44.71       42.05      3.10 o 
   2 -12  10       25.19       23.20      2.64 o 
   3 -12  10        0.32       -1.76      2.03 o 
   4 -12  10        3.03       -2.03      2.10 o 
   5 -12  10        0.27       -2.83      2.83 o 
   6 -12  10        0.06        0.68      2.70 o 
   7 -12  10       17.00       23.01      3.43 o 
   8 -12  10       32.28       26.37      4.94 o 
   9 -12  10        0.06        2.61      4.27 o 
 -10 -11  10        5.42       10.13      7.41 o 
  -9 -11  10       24.41       49.96      9.63 o 
  -8 -11  10       25.93       36.54      8.54 o 
  -7 -11  10        0.32       -2.46      4.65 o 
  -6 -11  10       56.80       58.76      5.78 o 
  -5 -11  10        7.44        8.74      2.26 o 
  -4 -11  10        4.28        5.57      2.14 o 
  -3 -11  10       60.48       63.63      3.86 o 
  -2 -11  10        3.56        0.97      1.57 o 
  -1 -11  10      116.64      117.75      3.55 o 
   0 -11  10       23.66       20.10      2.10 o 
   1 -11  10       33.19       35.61      2.52 o 
   2 -11  10        0.01       -1.88      1.88 o 
   3 -11  10        4.95        3.75      2.07 o 
   4 -11  10       59.25       67.61      4.73 o 
   5 -11  10       26.25       32.15      3.88 o 
   6 -11  10       53.82       54.47      4.53 o 
   7 -11  10        8.83        6.95      3.12 o 
   8 -11  10       11.16       10.84      4.28 o 
   9 -11  10        0.01       -5.27      5.27 o 
  10 -11  10        5.68       11.23      4.40 o 
 -11 -10  10       18.19       29.66      9.14 o 
 -10 -10  10        2.52       -3.72      5.75 o 
  -9 -10  10        0.65        3.10      4.38 o 
  -8 -10  10        3.99       -0.13      4.10 o 
  -7 -10  10        0.29        1.64      2.76 o 
  -6 -10  10        7.93        2.50      2.46 o 
  -5 -10  10        0.75       -1.56      1.56 o 
  -4 -10  10       97.18       89.91      3.83 o 
  -3 -10  10       23.30       22.61      2.18 o 
  -2 -10  10        0.48       -0.44      1.32 o 
  -1 -10  10       88.50       95.92      3.10 o 
   0 -10  10        3.60        2.77      1.48 o 
   1 -10  10      235.94      234.71      4.99 o 
   2 -10  10      115.45      109.80      3.62 o 
   3 -10  10        1.69       -2.48      2.57 o 
   4 -10  10       54.60       58.78      4.46 o 
   5 -10  10        0.19       -0.01      2.63 o 
   6 -10  10       90.43      102.05      5.43 o 
   7 -10  10        1.42        2.03      2.83 o 
   8 -10  10        8.13       10.77      4.23 o 
   9 -10  10        4.81       -1.20      5.93 o 
  10 -10  10        2.55       -3.85      3.85 o 
 -11  -9  10        1.87        6.54      5.37 o 
 -10  -9  10       10.83        9.61      4.84 o 
  -9  -9  10        2.71       -3.78      3.78 o 
  -8  -9  10       64.60       61.92      7.36 o 
  -7  -9  10       17.18        9.47      2.99 o 
  -6  -9  10        3.14        4.72      2.45 o 
  -5  -9  10      101.54       89.45      3.38 o 
  -4  -9  10       13.65       11.83      1.56 o 
  -3  -9  10       41.78       34.57      2.03 o 
  -2  -9  10       10.77       12.90      1.48 o 
  -1  -9  10      147.34      163.70      3.85 o 
   0  -9  10       37.01       34.25      2.00 o 
   1  -9  10      204.77      203.81      4.92 o 
   2  -9  10       15.11       13.05      2.08 o 
   3  -9  10       78.51       79.99      4.73 o 
   4  -9  10       54.96       60.11      4.30 o 
   5  -9  10        0.28       -2.55      2.55 o 
   6  -9  10        1.42       -2.62      2.62 o 
   7  -9  10       32.21       31.50      3.74 o 
   8  -9  10       26.12       31.36      4.20 o 
   9  -9  10        3.47       -0.21      4.77 o 
  10  -9  10       25.31       38.00      8.44 o 
 -12  -8  10        0.09       -4.81      4.92 o 
 -11  -8  10       17.29       17.31      5.41 o 
 -10  -8  10        1.42       -2.22      4.06 o 
  -9  -8  10        7.48        9.17      4.34 o 
  -8  -8  10        2.05        3.54      2.64 o 
  -7  -8  10        3.39        1.66      2.49 o 
  -6  -8  10        3.18        0.50      2.18 o 
  -5  -8  10       62.77       54.41      2.70 o 
  -4  -8  10        0.60       -1.73      1.73 o 
  -3  -8  10       83.90       81.33      2.48 o 
  -2  -8  10        8.10       10.57      1.29 o 
  -1  -8  10        2.03        0.60      1.08 o 
   0  -8  10        0.40        0.37      1.21 o 
   1  -8  10      193.87      183.48      4.62 o 
   2  -8  10      205.84      201.24      5.36 o 
   3  -8  10       95.19       85.52      5.24 o 
   4  -8  10        0.01       -2.34      2.34 o 
   5  -8  10      178.18      179.55      6.70 o 
   6  -8  10        0.03        6.76      3.28 o 
   7  -8  10       85.07       93.77      5.03 o 
   8  -8  10        0.20       -1.01      2.78 o 
   9  -8  10       31.10       32.32      7.77 o 
  10  -8  10        0.61        0.90      6.64 o 
  11  -8  10        3.26        2.46      6.94 o 
 -12  -7  10        2.79       -0.70      4.77 o 
 -11  -7  10        0.08        1.73      4.28 o 
 -10  -7  10        4.76        4.80      9.22 o 
  -9  -7  10        0.13       -1.44      3.63 o 
  -8  -7  10        7.61        5.11      2.75 o 
  -7  -7  10       14.56        6.19      3.55 o 
  -6  -7  10       69.87       68.91      3.89 o 
  -5  -7  10        0.34       -1.00      1.36 o 
  -4  -7  10      173.34      157.73      4.04 o 
  -3  -7  10      387.83      374.45      5.90 o 
  -2  -7  10       36.67       35.13      1.93 o 
  -1  -7  10        9.50        7.53      1.57 o 
   0  -7  10        5.11        4.31      1.32 o 
   1  -7  10       95.65       90.82      3.21 o 
   2  -7  10        1.06       -1.38      1.38 o 
   3  -7  10      155.47      150.70      4.45 o 
   4  -7  10      134.24      119.84      5.42 o 
   5  -7  10        5.12        1.40      2.25 o 
   6  -7  10       27.17       24.06      2.91 o 
   7  -7  10        5.00        5.06      2.51 o 
   8  -7  10       15.15       10.61      3.88 o 
   9  -7  10       23.71       33.61      5.70 o 
  10  -7  10        1.28       -0.97      4.07 o 
  11  -7  10        2.45       -0.31      4.37 o 
 -12  -6  10        3.20       -2.10      6.33 o 
 -11  -6  10       11.19       13.33      7.26 o 
 -10  -6  10        0.21        2.14      6.78 o 
  -9  -6  10        1.76        0.62      3.62 o 
  -8  -6  10        2.53        2.94      2.58 o 
  -7  -6  10       15.22        3.30      2.57 o 
  -6  -6  10      157.09      142.68      5.19 o 
  -5  -6  10        1.84       -1.66      1.66 o 
  -4  -6  10       19.59       20.16      2.06 o 
  -3  -6  10       25.43       30.05      1.62 o 
  -2  -6  10       39.14       35.09      2.20 o 
  -1  -6  10       21.22       21.89      1.84 o 
   0  -6  10       44.97       44.09      2.13 o 
   1  -6  10       43.95       38.31      2.04 o 
   2  -6  10      531.02      515.19      9.12 o 
   3  -6  10        1.37        0.96      1.50 o 
   4  -6  10       23.75       26.32      2.36 o 
   5  -6  10        1.83       -1.67      2.26 o 
   6  -6  10        9.13        7.77      2.79 o 
   7  -6  10        4.87        1.74      3.36 o 
   8  -6  10        8.32        9.05      5.48 o 
   9  -6  10       12.67       11.98      4.29 o 
  10  -6  10        0.48       -2.29      5.81 o 
  11  -6  10        4.46       -0.70      6.28 o 
 -12  -5  10       17.25       25.13      5.40 o 
 -11  -5  10        9.07       18.17      4.62 o 
 -10  -5  10        7.20       13.12      4.32 o 
  -9  -5  10       20.52       23.21      4.47 o 
  -8  -5  10        9.78        1.29      2.98 o 
  -7  -5  10       23.68       14.78      2.90 o 
  -6  -5  10        6.01        0.55      2.02 o 
  -5  -5  10       86.16       76.12      3.45 o 
  -4  -5  10       47.87       42.96      2.77 o 
  -3  -5  10        4.09        3.00      1.59 o 
  -2  -5  10       35.20       34.82      2.04 o 
  -1  -5  10       44.51       50.50      2.38 o 
   0  -5  10       32.20       33.12      1.89 o 
   1  -5  10       55.83       69.33      2.59 o 
   2  -5  10        2.67        2.20      1.35 o 
   3  -5  10      260.72      268.62      6.23 o 
   4  -5  10        0.36        0.96      1.98 o 
   5  -5  10      104.98       86.76      5.72 o 
   6  -5  10       72.44       72.40      5.47 o 
   7  -5  10       13.14       15.90      3.78 o 
   8  -5  10       27.33       24.81      4.30 o 
   9  -5  10        7.55        0.78      3.55 o 
  10  -5  10        7.88       13.46      3.77 o 
  11  -5  10        0.64       -5.58      5.58 o 
 -13  -4  10        5.06       -0.85      4.92 o 
 -12  -4  10       79.63      101.01     25.63 o 
 -11  -4  10       17.57       16.88      4.43 o 
 -10  -4  10        9.83        8.90      3.86 o 
  -9  -4  10        0.31       -0.32      2.19 o 
  -8  -4  10        0.19       -2.09      2.09 o 
  -7  -4  10        0.01        1.89      3.41 o 
  -6  -4  10      190.15      185.12      7.36 o 
  -5  -4  10      301.87      275.38      6.50 o 
  -4  -4  10       24.29       27.80      2.70 o 
  -3  -4  10      580.97      580.86      8.83 o 
  -2  -4  10      910.17      896.43     12.80 o 
  -1  -4  10        3.81        2.83      1.40 o 
   0  -4  10       52.19       53.85      2.42 o 
   1  -4  10        0.04       -0.35      1.04 o 
   2  -4  10        0.38       -0.31      1.21 o 
   3  -4  10        0.00       -1.30      1.39 o 
   4  -4  10       52.15       56.19      3.21 o 
   5  -4  10       15.41       13.92      3.70 o 
   6  -4  10        3.06       -0.81      3.22 o 
   7  -4  10        0.66       -2.33      2.97 o 
   8  -4  10        6.18        1.50      4.29 o 
   9  -4  10       17.88       20.76      4.24 o 
  10  -4  10        0.92        1.27      3.64 o 
  11  -4  10        0.66       -2.13      5.95 o 
 -13  -3  10       43.36       57.17      7.94 o 
 -12  -3  10        6.40        5.99      4.32 o 
 -11  -3  10        3.23        8.33      3.99 o 
 -10  -3  10       17.96       15.34      4.05 o 
  -9  -3  10        0.11       -1.90      2.15 o 
  -8  -3  10        4.53        3.43      2.26 o 
  -7  -3  10      285.78      304.75      8.87 o 
  -6  -3  10      280.46      291.11      8.51 o 
  -5  -3  10      236.14      235.75      5.86 o 
  -4  -3  10      846.28      829.99     14.78 o 
  -3  -3  10       15.21       17.35      1.39 o 
  -2  -3  10        0.10        0.92      1.37 o 
  -1  -3  10      212.67      195.29      4.53 o 
   0  -3  10       37.90       32.00      2.04 o 
   1  -3  10       68.33       69.17      2.73 o 
   2  -3  10        7.09        3.70      1.28 o 
   3  -3  10        5.82        5.29      1.83 o 
   4  -3  10        0.04       -1.61      1.61 o 
   5  -3  10      119.61      110.15      6.59 o 
   6  -3  10      101.63       93.00      6.27 o 
   7  -3  10       10.48        6.49      3.79 o 
   8  -3  10       60.15       65.91      5.97 o 
   9  -3  10        1.09        0.10      4.14 o 
  10  -3  10       19.41       24.43      4.62 o 
  11  -3  10        6.61        8.90      6.51 o 
 -13  -2  10       10.60       15.43      5.15 o 
 -12  -2  10       30.72       41.22      5.26 o 
 -11  -2  10        5.39       -1.18      3.44 o 
 -10  -2  10        4.92       -1.52      3.25 o 
  -9  -2  10        1.41        2.98      2.14 o 
  -8  -2  10       99.84       97.31      6.18 o 
  -7  -2  10       27.06       23.37      2.82 o 
  -6  -2  10       42.85       41.27      3.86 o 
  -5  -2  10      529.64      508.45      9.86 o 
  -4  -2  10      632.12      582.46      9.72 o 
  -3  -2  10      342.99      304.61      5.15 o 
  -2  -2  10      171.72      147.92      3.10 o 
  -1  -2  10       58.45       49.86      2.40 o 
   0  -2  10      406.41      385.42      7.96 o 
   1  -2  10      107.69      101.58      3.53 o 
   2  -2  10       21.08       14.25      1.76 o 
   3  -2  10       19.09       21.31      2.42 o 
   4  -2  10       24.76       17.79      2.46 o 
   5  -2  10       56.63       40.34      4.98 o 
   6  -2  10      122.84      113.88      7.07 o 
   7  -2  10       23.29       17.92      4.70 o 
   8  -2  10       22.31       26.38      4.81 o 
   9  -2  10        0.00       -2.89      3.52 o 
  10  -2  10        0.87        4.22      6.08 o 
 -13  -1  10        1.40        9.87      5.61 o 
 -12  -1  10        1.75        2.31      3.50 o 
 -11  -1  10        6.43       12.51      3.75 o 
 -10  -1  10        1.56        0.01      3.04 o 
  -9  -1  10       17.15       18.24      2.54 o 
  -8  -1  10        6.38        6.82      3.53 o 
  -7  -1  10       29.11       28.01      2.85 o 
  -6  -1  10       25.36       25.40      2.83 o 
  -5  -1  10      219.10      208.60      5.85 o 
  -4  -1  10        0.82        0.18      1.24 o 
  -3  -1  10      255.65      226.74      4.85 o 
  -2  -1  10      111.78      103.15      2.93 o 
  -1  -1  10      147.48      134.93      4.31 o 
   0  -1  10        0.05       -1.60      1.60 o 
   1  -1  10       18.04       25.98      2.32 o 
   2  -1  10      105.06       99.35      4.13 o 
   3  -1  10      193.76      191.76      5.90 o 
   4  -1  10        3.22       -0.61      2.00 o 
   5  -1  10      130.67      120.78      7.33 o 
   6  -1  10       61.04       60.68      5.93 o 
   7  -1  10      127.94      149.40      8.27 o 
   8  -1  10       96.97      118.99     10.43 o 
   9  -1  10        0.12        0.24      4.16 o 
  10  -1  10        2.26       -3.29      5.71 o 
 -12   0  10        2.12       -3.21      3.21 o 
 -11   0  10       21.68       18.16     11.86 o 
 -10   0  10        0.13       -2.89      2.89 o 
  -9   0  10        2.01        0.97      1.90 o 
  -8   0  10        0.08       -0.43      1.84 o 
  -7   0  10        0.26       -1.75      1.75 o 
  -6   0  10       84.83       80.35      4.10 o 
  -5   0  10      217.13      194.26      6.41 o 
  -4   0  10       26.30       24.70      1.81 o 
  -3   0  10      369.31      335.95      5.98 o 
  -2   0  10      141.07      138.57      4.11 o 
  -1   0  10        2.75       -1.45      1.45 o 
   0   0  10       90.85       98.37      5.79 o 
   1   0  10      417.14      384.19      8.27 o 
   2   0  10       79.40       71.23      3.84 o 
   3   0  10        9.08        7.21      2.26 o 
   4   0  10       29.04       17.19      3.35 o 
   5   0  10        1.19        1.31      3.67 o 
   6   0  10        6.17        5.87      4.10 o 
   7   0  10        0.03       -2.05      3.97 o 
   8   0  10        8.56       11.89      4.63 o 
   9   0  10        8.24        4.21      4.57 o 
  10   0  10        1.86        8.40      6.94 o 
 -12   1  10        4.63        4.15      3.53 o 
 -11   1  10        0.14       -1.69      2.93 o 
 -10   1  10        0.18       -2.04      5.32 o 
  -9   1  10       47.22       51.64     11.86 o 
  -8   1  10        9.85       11.12      2.77 o 
  -7   1  10        1.06        1.88      1.88 o 
  -6   1  10        1.20       -0.57      1.73 o 
  -5   1  10       13.78        6.97      2.12 o 
  -4   1  10      124.52       99.78      3.41 o 
  -3   1  10      245.56      208.57      4.82 o 
  -2   1  10      106.98      100.46      3.62 o 
  -1   1  10      171.07      164.58      4.76 o 
   0   1  10        1.63       -1.23      2.09 o 
   1   1  10     1368.58     1287.99     22.20 o 
   2   1  10      291.26      298.31      9.48 o 
   3   1  10        1.42        0.45      2.11 o 
   4   1  10       58.70       55.67      3.88 o 
   5   1  10        0.25        3.03      4.75 o 
   6   1  10        1.63        3.54      4.13 o 
   7   1  10       10.28        5.14      5.65 o 
   8   1  10       81.80       96.26      7.82 o 
   9   1  10       48.73       66.40     10.33 o 
  10   1  10        1.63        8.01      7.47 o 
 -12   2  10        1.24        1.15      3.52 o 
 -11   2  10        1.09       -0.87      3.22 o 
 -10   2  10        2.55       -1.33      2.99 o 
  -9   2  10        5.80        5.54      3.17 o 
  -8   2  10       14.17       16.18      2.36 o 
  -7   2  10        0.71       -1.24      1.78 o 
  -6   2  10       43.96       44.24      3.33 o 
  -5   2  10      143.59      141.63      5.47 o 
  -4   2  10        8.64        7.06      2.35 o 
  -3   2  10       29.41       40.44      3.01 o 
  -2   2  10       30.47       31.53      2.52 o 
  -1   2  10       52.00       49.60      2.97 o 
   0   2  10       29.30       31.96      3.00 o 
   1   2  10       51.69       66.37      3.99 o 
   2   2  10        6.26        4.32      2.61 o 
   3   2  10      176.70      190.77      9.34 o 
   4   2  10       66.93       77.71      5.12 o 
   5   2  10        1.31       -0.40      5.25 o 
   6   2  10        0.05       -2.05      3.89 o 
   7   2  10        0.13        0.50      4.20 o 
   8   2  10        1.82       -0.03     10.26 o 
   9   2  10        7.00        1.59      6.98 o 
 -12   3  10        9.29       20.23      5.88 o 
 -11   3  10       13.86        7.14      3.68 o 
 -10   3  10       13.89        8.34      4.45 o 
  -9   3  10        2.68        4.20      3.36 o 
  -8   3  10        0.40       -1.66      1.66 o 
  -7   3  10       30.67       30.69      3.64 o 
  -6   3  10        0.19       -0.14      1.82 o 
  -5   3  10        7.05        0.13      1.99 o 
  -4   3  10      113.44      111.28      5.00 o 
  -3   3  10      368.73      321.32      9.42 o 
  -2   3  10       23.03       19.44      2.97 o 
  -1   3  10        4.54        5.42      2.14 o 
   0   3  10        6.35        1.42      2.03 o 
   1   3  10        9.88        9.35      2.78 o 
   2   3  10        0.77        0.33      2.36 o 
   3   3  10        0.66       -0.15      2.47 o 
   4   3  10        0.48        0.81      2.64 o 
   5   3  10        2.01       -1.43      5.35 o 
   6   3  10       13.50       12.22      7.04 o 
   7   3  10        2.23        1.94     10.02 o 
   8   3  10       33.85       33.22      9.17 o 
   9   3  10       69.26       71.89     11.66 o 
 -11   4  10        1.52        0.17      3.38 o 
 -10   4  10        1.53       -0.31      3.40 o 
  -9   4  10        0.53       -2.00      3.22 o 
  -8   4  10        9.97       19.88      4.06 o 
  -7   4  10       21.15       19.88      3.37 o 
  -6   4  10       24.32       17.35      2.65 o 
  -5   4  10       21.64       17.95      2.74 o 
  -4   4  10       73.30       63.01      3.31 o 
  -3   4  10        3.36        2.73      2.28 o 
  -2   4  10        9.39        4.43      2.45 o 
  -1   4  10        5.64        4.71      2.48 o 
   0   4  10        0.85       -1.31      1.92 o 
   1   4  10        2.38        1.28      2.48 o 
   2   4  10        0.87        2.33      2.52 o 
   3   4  10        1.22        4.42      2.85 o 
   4   4  10        8.82        3.90      3.68 o 
   5   4  10        2.46        1.16      5.98 o 
   6   4  10        2.06       -1.36      6.08 o 
   7   4  10       12.21       10.93      7.77 o 
   8   4  10        0.29       -1.49      7.54 o 
 -11   5  10        9.49       11.66      5.41 o 
 -10   5  10        0.34       -0.62      3.57 o 
  -9   5  10       36.61       53.09     15.35 o 
  -8   5  10       48.77       50.72     14.83 o 
  -7   5  10        6.12        5.35      2.38 o 
  -6   5  10        2.01       -0.78      2.11 o 
  -5   5  10        0.12       -0.52      2.02 o 
  -4   5  10       22.68       18.46      2.73 o 
  -3   5  10       11.17        6.37      2.60 o 
  -2   5  10        0.41        1.55      2.37 o 
  -1   5  10        8.44        4.32      2.61 o 
   0   5  10        1.57        3.70      3.10 o 
   1   5  10        5.41        4.44      2.84 o 
   2   5  10       61.19       73.69      5.37 o 
   3   5  10        6.44        4.81      3.31 o 
   4   5  10        5.42        7.71      6.89 o 
   5   5  10        0.40       -4.35      6.21 o 
   6   5  10        0.69       -6.21      6.21 o 
   7   5  10        4.96        0.10      7.57 o 
 -10   6  10        1.28       -1.63      3.69 o 
  -9   6  10        0.37        2.46      3.67 o 
  -8   6  10        0.43        1.33      3.79 o 
  -7   6  10        9.71       10.69      2.49 o 
  -6   6  10       12.55       10.09      2.65 o 
  -5   6  10        0.38        0.81      2.26 o 
  -4   6  10        0.09       -1.70      2.40 o 
  -3   6  10        3.68        7.30      2.85 o 
  -2   6  10        5.49        7.44      2.79 o 
  -1   6  10       59.95       68.94     10.06 o 
   0   6  10       97.29      115.43      7.51 o 
   1   6  10       31.81       26.44      4.71 o 
   2   6  10        0.32        2.05      3.65 o 
   3   6  10       26.02       42.46      5.98 o 
   4   6  10        0.89       -4.12      6.01 o 
   5   6  10        9.70        4.25      7.51 o 
   6   6  10        2.11       -2.16      6.74 o 
  -9   7  10        4.15        0.09      4.05 o 
  -8   7  10        0.02       -1.82      3.98 o 
  -7   7  10       18.86       20.37      3.01 o 
  -6   7  10       24.54       33.81      3.67 o 
  -5   7  10        0.62       -1.87      2.37 o 
  -4   7  10        0.34        1.51      2.54 o 
  -3   7  10        1.27       -0.20      2.17 o 
  -2   7  10        0.67       -0.27      2.76 o 
  -1   7  10       16.40       38.72      5.32 o 
   0   7  10        7.57        6.21      3.82 o 
   1   7  10        8.21        8.77      4.14 o 
   2   7  10        0.00        3.99      4.05 o 
   3   7  10        3.33       -2.06      3.72 o 
  -8   8  10        0.04       -4.22      4.22 o 
  -7   8  10        2.87        0.51      2.32 o 
  -6   8  10        5.37        5.20      2.87 o 
  -5   8  10       26.74       37.39      4.10 o 
  -4   8  10        8.58       13.24      3.44 o 
  -3   8  10        0.14       -0.73      2.27 o 
  -2   8  10       20.61       40.78      6.00 o 
  -1   8  10        0.82       -0.30      3.61 o 
   0   8  10        9.82        7.40      4.44 o 
   1   8  10        4.54       -1.78      3.66 o 
   2   8  10        4.61        7.64      4.46 o 
   3   8  10        0.06       -3.49      5.25 o 
  -7   9  10        4.34       14.05      7.47 o 
  -6   9  10        0.01       -2.10      4.72 o 
  -5   9  10       18.49       18.70      5.66 o 
  -4   9  10        3.00        2.52      4.82 o 
  -3   9  10        0.69       -3.72      6.71 o 
  -2   9  10       13.60       19.15      5.36 o 
  -1   9  10       60.85       86.27     18.02 o 
   0   9  10        0.91        1.48      6.25 o 
   1   9  10       37.91       46.23      6.67 o 
   2   9  10       20.17       28.30      6.06 o 
   3   9  10        6.22       12.26      7.04 o 
  -4  10  10        5.28        5.65      8.37 o 
  -3  10  10        8.67        4.02      7.94 o 
  -2  10  10        9.17       13.89      5.01 o 
  -1  10  10        0.46       -1.59      7.41 o 
   0  10  10       12.14       12.92      8.80 o 
   0 -18  11       16.66       22.59     11.59 o 
  -4 -17  11        3.13       -9.07      9.07 o 
  -3 -17  11        9.57       17.13      4.94 o 
  -2 -17  11        3.80       -0.91      4.22 o 
  -1 -17  11       15.10       17.67      5.13 o 
   0 -17  11       78.38      109.47     14.40 o 
   1 -17  11       15.04       30.73      6.31 o 
   2 -17  11        1.38       -2.76      5.06 o 
   3 -17  11       15.09       29.70     10.56 o 
   4 -17  11        0.01        4.29      8.47 o 
  -4 -16  11        5.28        5.59      4.74 o 
  -3 -16  11        0.15       -0.93      4.08 o 
  -2 -16  11       34.26       42.90      5.47 o 
  -1 -16  11       30.61       27.42      5.02 o 
   0 -16  11        0.81        5.26      3.38 o 
   1 -16  11        3.37        5.58      3.43 o 
   2 -16  11        3.51       10.25      4.27 o 
   3 -16  11       41.30       48.35      4.77 o 
   4 -16  11       10.05        8.22      4.35 o 
   5 -16  11        0.03       -0.48      5.11 o 
   6 -16  11        0.84       17.90      8.94 o 
  -7 -15  11        1.85        4.72      7.31 o 
  -4 -15  11        1.78       -1.07      3.81 o 
  -3 -15  11        2.11       -1.27      3.97 o 
  -2 -15  11        1.75        2.82      4.42 o 
  -1 -15  11       13.32       13.18      3.33 o 
   0 -15  11        0.39        2.75      2.96 o 
   1 -15  11       14.07       22.74      3.73 o 
   2 -15  11       17.03       17.90      3.26 o 
   3 -15  11        0.50       -2.22      2.70 o 
   4 -15  11        1.09        4.68      3.33 o 
   5 -15  11        0.60       -1.90      3.09 o 
   6 -15  11        4.43        2.86      3.53 o 
   7 -15  11        0.62       10.80      8.11 o 
  -8 -14  11        0.77        5.02      7.27 o 
  -7 -14  11       26.31       14.85      7.91 o 
  -6 -14  11        0.09       -1.66      6.08 o 
  -5 -14  11       36.36       45.16      5.26 o 
  -4 -14  11       28.26       31.25      3.52 o 
  -3 -14  11        0.24        0.81      2.63 o 
  -2 -14  11       93.16      105.87      6.51 o 
  -1 -14  11       27.50       36.78      3.69 o 
   0 -14  11        0.28       -2.60      2.60 o 
   1 -14  11        0.73       -0.84      2.92 o 
   2 -14  11       20.06       12.84      2.94 o 
   3 -14  11        1.53        4.59      3.39 o 
   4 -14  11       62.43       62.34      4.25 o 
   5 -14  11        0.57       -1.61      3.48 o 
   6 -14  11        0.92       -1.94      3.44 o 
   7 -14  11        4.80        2.03      2.98 o 
   8 -14  11        0.06        6.91      7.44 o 
  -9 -13  11       34.51       40.53     10.10 o 
  -8 -13  11        6.79        2.03      6.74 o 
  -7 -13  11       35.24       48.47      9.50 o 
  -6 -13  11        3.60        2.43      4.53 o 
  -5 -13  11        3.16        1.36      3.12 o 
  -4 -13  11        5.99        9.74      2.58 o 
  -3 -13  11       29.58       20.44      2.95 o 
  -2 -13  11       27.84       31.27      2.93 o 
  -1 -13  11       38.07       26.13      3.22 o 
   0 -13  11        9.59        6.98      2.52 o 
   1 -13  11      108.48      121.79      4.85 o 
   2 -13  11       76.84       82.25      6.21 o 
   3 -13  11       26.68       32.68      3.22 o 
   4 -13  11        8.03        7.36      2.62 o 
   5 -13  11        4.99        0.06      2.71 o 
   6 -13  11        2.54       -2.80      3.28 o 
   7 -13  11        4.75        1.63      5.14 o 
   8 -13  11        3.24        3.17      4.98 o 
 -10 -12  11       25.37       27.97      9.60 o 
  -9 -12  11        4.71       -6.31      6.34 o 
  -8 -12  11       23.21       33.45      8.80 o 
  -7 -12  11        3.12        5.68      6.34 o 
  -6 -12  11       58.93       60.71      6.19 o 
  -5 -12  11        1.32       -0.08      2.87 o 
  -4 -12  11        1.41        0.82      2.06 o 
  -3 -12  11       68.52       63.48      3.76 o 
  -2 -12  11        7.33        4.50      1.87 o 
  -1 -12  11       18.55       18.27      2.29 o 
   0 -12  11        7.77        7.39      2.30 o 
   1 -12  11       32.26       44.56      3.24 o 
   2 -12  11       26.10       19.16      2.68 o 
   3 -12  11       27.56       23.07      2.82 o 
   4 -12  11        0.84       -1.59      2.43 o 
   5 -12  11        9.29        9.86      3.00 o 
   6 -12  11       17.96       16.10      3.22 o 
   7 -12  11        1.09       -0.90      3.07 o 
   8 -12  11       18.51       21.92      6.91 o 
   9 -12  11        0.43       -0.25      4.25 o 
 -10 -11  11        8.94       -1.56      6.64 o 
  -9 -11  11        1.95       -3.52      6.08 o 
  -8 -11  11       37.69       42.02      8.70 o 
  -7 -11  11        8.16        6.03      3.49 o 
  -6 -11  11       49.51       58.14      5.83 o 
  -5 -11  11        0.09        3.66      2.74 o 
  -4 -11  11        4.01        2.91      2.36 o 
  -3 -11  11       52.86       54.76      3.39 o 
  -2 -11  11        5.23        7.26      1.82 o 
  -1 -11  11        8.67       11.20      1.86 o 
   0 -11  11       11.97       10.62      1.84 o 
   1 -11  11        0.96       -0.51      1.96 o 
   2 -11  11       17.19       15.00      2.38 o 
   3 -11  11        0.64        1.95      2.27 o 
   4 -11  11        0.09       -0.26      2.97 o 
   5 -11  11        7.94        8.73      5.43 o 
   6 -11  11        6.44        4.24      3.28 o 
   7 -11  11        0.20       -1.93      3.78 o 
   8 -11  11       16.34       22.68      8.64 o 
   9 -11  11        0.02       -2.77      4.25 o 
 -11 -10  11        0.59       -2.79      7.01 o 
 -10 -10  11        0.52        3.85      6.71 o 
  -9 -10  11        2.39       -3.32      5.28 o 
  -8 -10  11        2.24       -1.23      5.15 o 
  -7 -10  11        0.03       -1.64      4.34 o 
  -6 -10  11        1.67        2.36      3.07 o 
  -5 -10  11        2.65       -2.11      2.24 o 
  -4 -10  11        8.74        1.08      1.87 o 
  -3 -10  11       10.59        8.22      1.74 o 
  -2 -10  11       93.46       82.90      3.22 o 
  -1 -10  11       24.11       19.09      1.87 o 
   0 -10  11        2.96        0.98      1.44 o 
   1 -10  11        5.14        6.12      1.63 o 
   2 -10  11        1.85        2.90      2.89 o 
   3 -10  11       18.27       19.55      3.44 o 
   4 -10  11        4.02        3.99      2.90 o 
   5 -10  11        2.63        0.59      2.81 o 
   6 -10  11       32.50       40.70      4.29 o 
   7 -10  11        4.76        2.71      3.19 o 
   8 -10  11        0.30        1.01      2.86 o 
   9 -10  11       15.85       21.16      4.88 o 
  10 -10  11       14.92       24.28      8.07 o 
 -11  -9  11        9.87        6.22      5.48 o 
 -10  -9  11       14.64       15.19      5.30 o 
  -9  -9  11        7.90       -0.79      4.16 o 
  -8  -9  11        0.64       -4.48      4.93 o 
  -7  -9  11        0.05       -2.33      2.37 o 
  -6  -9  11       57.03       44.52      4.10 o 
  -5  -9  11        0.01        0.68      1.98 o 
  -4  -9  11       53.21       54.80      4.88 o 
  -3  -9  11        0.07       -1.54      1.82 o 
  -2  -9  11       66.09       71.81      2.73 o 
  -1  -9  11      130.03      125.06      3.44 o 
   0  -9  11        6.27        5.19      1.93 o 
   1  -9  11      268.45      266.65      6.68 o 
   2  -9  11      104.82       97.20      4.44 o 
   3  -9  11       72.26       70.99      4.81 o 
   4  -9  11        0.29       -1.67      2.69 o 
   5  -9  11        0.50        0.89      2.78 o 
   6  -9  11        1.74        1.68      3.13 o 
   7  -9  11       31.80       38.63      4.09 o 
   8  -9  11       11.56       13.62      3.46 o 
   9  -9  11       10.41        4.45      4.16 o 
  10  -9  11        0.01       -0.43      7.01 o 
 -11  -8  11       51.03       56.50      7.49 o 
 -10  -8  11       14.02       13.76      5.14 o 
  -9  -8  11        1.15        3.90      4.34 o 
  -8  -8  11        4.26        3.56      3.03 o 
  -7  -8  11        1.17       -0.40      2.40 o 
  -6  -8  11       93.17       83.68      6.77 o 
  -5  -8  11       16.42       18.97      2.59 o 
  -4  -8  11      308.31      282.81      6.04 o 
  -3  -8  11      173.45      157.38      4.18 o 
  -2  -8  11       66.71       70.03      2.64 o 
  -1  -8  11        1.90        1.05      1.92 o 
   0  -8  11        0.01       -1.54      1.54 o 
   1  -8  11       25.07       34.63      3.11 o 
   2  -8  11       21.67       17.30      2.23 o 
   3  -8  11        1.68       -0.18      3.72 o 
   4  -8  11        0.87       -0.92      2.61 o 
   5  -8  11        8.76        6.70      3.94 o 
   6  -8  11       36.29       36.51      3.91 o 
   7  -8  11        0.00        0.05      3.02 o 
   8  -8  11        3.10       -0.04      4.17 o 
   9  -8  11        1.77        3.14      3.56 o 
  10  -8  11        3.20       -2.76      7.01 o 
 -12  -7  11        1.31       -2.89      4.93 o 
 -11  -7  11        9.76       12.98      5.31 o 
 -10  -7  11        0.24       -0.69      4.03 o 
  -9  -7  11       11.33        2.52      2.89 o 
  -8  -7  11        0.07       -2.39      2.39 o 
  -7  -7  11        1.88        4.61      3.01 o 
  -6  -7  11       37.95       39.49      4.86 o 
  -5  -7  11      135.95      134.74      4.78 o 
  -4  -7  11       18.17       11.88      2.44 o 
  -3  -7  11       62.22       59.19      2.56 o 
  -2  -7  11       23.62       23.69      2.15 o 
  -1  -7  11        0.24       -1.31      1.31 o 
   0  -7  11      117.96      113.55      4.02 o 
   1  -7  11      163.39      159.61      4.79 o 
   2  -7  11       53.24       54.22      3.02 o 
   3  -7  11        3.81        4.69      2.07 o 
   4  -7  11       75.17       69.60      6.42 o 
   5  -7  11      124.85      131.73      5.24 o 
   6  -7  11        0.29       -1.09      2.36 o 
   7  -7  11       21.36       28.95      3.83 o 
   8  -7  11       29.73       29.30      4.03 o 
   9  -7  11        2.61        3.37      5.56 o 
  10  -7  11       16.28       26.68      5.47 o 
 -12  -6  11        4.10        2.72      7.46 o 
 -11  -6  11        2.43       -3.95      4.70 o 
 -10  -6  11        2.01       -2.67      6.11 o 
  -9  -6  11        1.00       -2.52      2.52 o 
  -8  -6  11      119.56      103.35      6.76 o 
  -7  -6  11        0.00       -1.86      2.92 o 
  -6  -6  11      104.91       98.89      6.86 o 
  -5  -6  11        0.56        0.35      1.84 o 
  -4  -6  11      337.66      302.46      7.22 o 
  -3  -6  11        5.78        4.37      2.01 o 
  -2  -6  11       10.91       10.51      1.85 o 
  -1  -6  11        4.32        1.91      1.56 o 
   0  -6  11        0.44       -1.36      1.36 o 
   1  -6  11       21.29       26.28      2.28 o 
   2  -6  11       45.63       45.76      2.77 o 
   3  -6  11       20.54       22.17      2.09 o 
   4  -6  11       89.30       93.53      4.40 o 
   5  -6  11        9.81        3.74      3.49 o 
   6  -6  11        6.38       -1.65      3.41 o 
   7  -6  11        7.24        0.63      3.74 o 
   8  -6  11       42.68       47.91      6.01 o 
   9  -6  11       21.03       31.82      4.90 o 
  10  -6  11        3.40        1.23      3.63 o 
 -12  -5  11       85.05      104.84     11.66 o 
 -11  -5  11       27.07       40.98      9.38 o 
 -10  -5  11        1.68        1.68      3.98 o 
  -9  -5  11        7.06        1.44      3.82 o 
  -8  -5  11      122.27      129.85      5.87 o 
  -7  -5  11       27.92       20.98      3.82 o 
  -6  -5  11      164.49      147.95      6.00 o 
  -5  -5  11      196.25      203.65      5.60 o 
  -4  -5  11        7.58        4.71      2.09 o 
  -3  -5  11      127.28      118.00      4.31 o 
  -2  -5  11       14.26       12.06      2.13 o 
  -1  -5  11       79.58       78.92      3.50 o 
   0  -5  11      215.72      233.21      5.81 o 
   1  -5  11       40.55       52.65      2.66 o 
   2  -5  11        8.26        4.13      1.70 o 
   3  -5  11        1.75       -0.58      1.60 o 
   4  -5  11        5.89       -1.77      3.25 o 
   5  -5  11        5.24        1.11      3.44 o 
   6  -5  11       20.56       20.37      4.38 o 
   7  -5  11        4.21       -3.39      3.39 o 
   8  -5  11        9.99       12.95      6.53 o 
   9  -5  11        0.76       -2.39      3.75 o 
  10  -5  11        6.61        0.67      3.96 o 
 -12  -4  11        1.86        5.82      4.78 o 
 -11  -4  11        5.76        9.49      6.83 o 
 -10  -4  11        0.89        0.02      3.58 o 
  -9  -4  11        5.30        2.84      2.45 o 
  -8  -4  11        7.14        5.68      2.61 o 
  -7  -4  11      140.13      142.45      6.19 o 
  -6  -4  11        4.95        5.15      2.41 o 
  -5  -4  11       23.65       13.84      2.19 o 
  -4  -4  11      182.68      168.54      5.01 o 
  -3  -4  11      931.45      874.87     14.83 o 
  -2  -4  11      325.51      345.82      8.61 o 
  -1  -4  11      360.14      366.33      7.86 o 
   0  -4  11        9.48        8.34      1.73 o 
   1  -4  11       48.68       45.32      2.75 o 
   2  -4  11       14.33       16.50      2.29 o 
   3  -4  11       29.82       24.20      2.57 o 
   4  -4  11       26.16       18.05      2.92 o 
   5  -4  11       62.66       56.85      9.97 o 
   6  -4  11        3.17       -1.41      3.85 o 
   7  -4  11       23.76       15.21      5.86 o 
   8  -4  11        0.78       -2.99      3.72 o 
   9  -4  11        2.35        3.36      4.10 o 
  10  -4  11       20.69       22.92      7.54 o 
 -12  -3  11      151.27      188.18     19.93 o 
 -11  -3  11        2.54       -3.30      4.22 o 
 -10  -3  11       13.08       11.80      5.38 o 
  -9  -3  11       11.18        8.95      2.95 o 
  -8  -3  11        3.23        6.20      2.37 o 
  -7  -3  11       79.75       79.28      4.46 o 
  -6  -3  11        8.10        5.45      2.25 o 
  -5  -3  11       74.43       67.16      3.66 o 
  -4  -3  11      268.03      275.43      6.53 o 
  -3  -3  11        1.20        0.78      1.47 o 
  -2  -3  11       39.31       39.76      2.64 o 
  -1  -3  11        8.44        8.11      1.70 o 
   0  -3  11      236.98      222.09      5.18 o 
   1  -3  11        2.50        0.60      1.60 o 
   2  -3  11       81.15       81.96      3.87 o 
   3  -3  11       11.47       10.83      2.55 o 
   4  -3  11       14.56        7.84      3.34 o 
   5  -3  11       41.27       37.28      5.06 o 
   6  -3  11        4.18        3.97      7.66 o 
   7  -3  11        5.01        1.89      4.05 o 
   8  -3  11        0.38       -3.74      3.74 o 
   9  -3  11       30.79       26.48      5.02 o 
  10  -3  11        2.11        0.53      6.01 o 
 -12  -2  11        2.50        4.93      7.14 o 
 -11  -2  11       10.62       12.48      4.33 o 
 -10  -2  11        0.16       -3.44      3.44 o 
  -9  -2  11       22.52       24.49      7.77 o 
  -8  -2  11        0.75        0.46      3.31 o 
  -7  -2  11       23.54       21.33      2.79 o 
  -6  -2  11        1.12       -0.86      1.98 o 
  -5  -2  11      367.10      348.55      9.75 o 
  -4  -2  11      102.76       92.65      3.60 o 
  -3  -2  11      137.49      131.21      3.68 o 
  -2  -2  11      198.99      183.10      4.18 o 
  -1  -2  11      157.51      137.58      3.95 o 
   0  -2  11       18.68       17.42      2.27 o 
   1  -2  11       91.09       88.56      4.13 o 
   2  -2  11       21.78       23.51      2.67 o 
   3  -2  11        3.32        0.69      1.88 o 
   4  -2  11        6.84        5.30      2.61 o 
   5  -2  11       31.30       27.14      4.93 o 
   6  -2  11      108.87      108.63      7.24 o 
   7  -2  11        0.35       -3.01      4.08 o 
   8  -2  11       10.49       11.05      4.72 o 
   9  -2  11        0.00        0.26      4.29 o 
  10  -2  11        2.97        2.46      6.58 o 
 -12  -1  11       10.90       11.85      6.11 o 
 -11  -1  11       18.49       17.17      4.39 o 
 -10  -1  11        6.64        4.13      4.42 o 
  -9  -1  11        0.04       -1.63      1.94 o 
  -8  -1  11       26.54       25.78      2.91 o 
  -7  -1  11        2.64        5.12      2.29 o 
  -6  -1  11        0.91       -1.83      1.83 o 
  -5  -1  11      160.67      119.51      5.07 o 
  -4  -1  11       48.74       48.56      3.14 o 
  -3  -1  11      111.52       96.61      3.22 o 
  -2  -1  11       83.47       87.25      3.87 o 
  -1  -1  11        8.32        8.48      1.87 o 
   0  -1  11      145.86      127.17      4.46 o 
   1  -1  11      160.04      152.87      5.51 o 
   2  -1  11       28.13       24.07      2.78 o 
   3  -1  11      141.50      126.31      4.98 o 
   4  -1  11       67.22       73.08      5.62 o 
   5  -1  11       64.43       71.17      7.26 o 
   6  -1  11       11.86        1.71      4.05 o 
   7  -1  11        0.06       -3.83      3.94 o 
   8  -1  11        0.85       -4.09      4.09 o 
   9  -1  11        3.39        3.16      6.81 o 
 -12   0  11        1.37        6.03      4.17 o 
 -11   0  11        0.61       -4.19      4.19 o 
 -10   0  11       14.43       11.71      4.02 o 
  -9   0  11        4.37        4.50      2.86 o 
  -8   0  11        0.03        0.23      1.97 o 
  -7   0  11       48.23       43.42      4.22 o 
  -6   0  11       66.00       65.06      4.14 o 
  -5   0  11       54.09       52.89      3.67 o 
  -4   0  11       36.14       31.41      3.14 o 
  -3   0  11        9.18        6.94      1.68 o 
  -2   0  11      185.07      182.48      5.08 o 
  -1   0  11       81.92       63.43      3.24 o 
   0   0  11       47.63       54.74      3.30 o 
   1   0  11      138.60      151.54      5.58 o 
   2   0  11       21.25       18.74      2.76 o 
   3   0  11       60.74       60.71      3.97 o 
   4   0  11        0.38       -0.03      4.39 o 
   5   0  11        0.00       -3.20      3.62 o 
   6   0  11       32.61       26.12      5.11 o 
   7   0  11       28.16       41.55      5.86 o 
   8   0  11        6.75        3.89      5.04 o 
   9   0  11        2.44       -4.55      6.51 o 
 -12   1  11        2.58       -3.50      5.07 o 
 -11   1  11        0.55       -3.27      3.41 o 
 -10   1  11        4.90        1.70      3.53 o 
  -9   1  11        5.91        8.67      3.82 o 
  -8   1  11        3.23        0.47      3.37 o 
  -7   1  11       44.62       43.52      5.16 o 
  -6   1  11        1.11       -1.82      1.82 o 
  -5   1  11       50.54       50.91      3.73 o 
  -4   1  11       12.79       10.06      3.75 o 
  -3   1  11       68.28       62.24      3.62 o 
  -2   1  11      234.21      220.83      5.83 o 
  -1   1  11      136.61      144.87      4.69 o 
   0   1  11       23.33       26.86      2.76 o 
   1   1  11      337.56      346.11      9.99 o 
   2   1  11      226.00      213.08      6.78 o 
   3   1  11        0.50       -2.07      2.07 o 
   4   1  11       44.93       40.26      4.17 o 
   5   1  11       25.94       22.70      4.85 o 
   6   1  11        8.71        8.51      9.42 o 
   7   1  11       10.18        8.63      4.81 o 
   8   1  11        6.58       15.64      5.53 o 
   9   1  11        7.55       20.20      8.34 o 
 -11   2  11       23.98       28.94     10.08 o 
 -10   2  11        3.45        3.75      3.78 o 
  -9   2  11        0.17       -0.97      3.31 o 
  -8   2  11        0.00       -0.59      1.95 o 
  -7   2  11       14.64       12.76      2.62 o 
  -6   2  11        3.74        3.02      2.12 o 
  -5   2  11        7.47        7.03      2.56 o 
  -4   2  11       98.45       97.94      4.84 o 
  -3   2  11        8.69       16.70      2.83 o 
  -2   2  11       44.55       63.99      4.88 o 
  -1   2  11      291.77      254.16      6.76 o 
   0   2  11        8.98        7.09      2.02 o 
   1   2  11       30.99       28.25      3.03 o 
   2   2  11        3.49       -2.01      2.08 o 
   3   2  11       56.83       70.59      4.35 o 
   4   2  11       12.15       15.32      3.47 o 
   5   2  11        8.72        7.70      4.23 o 
   6   2  11        2.05       -3.93      4.05 o 
   7   2  11        7.52        2.78      5.60 o 
   8   2  11       55.01       66.17     11.00 o 
 -11   3  11        0.29       -2.45      3.59 o 
 -10   3  11        9.99        4.35      3.74 o 
  -9   3  11        5.90        1.85      4.95 o 
  -8   3  11        6.80        5.25      2.28 o 
  -7   3  11        0.02       -2.20      2.20 o 
  -6   3  11        0.03       -1.94      1.94 o 
  -5   3  11        2.77        1.50      2.23 o 
  -4   3  11        2.89        4.22      2.28 o 
  -3   3  11        3.83        3.33      2.32 o 
  -2   3  11       27.77       27.05      3.28 o 
  -1   3  11        4.49        2.47      2.35 o 
   0   3  11        0.67        1.42      2.23 o 
   1   3  11       18.64       16.94      3.08 o 
   2   3  11        2.50       -1.38      2.32 o 
   3   3  11       32.15       38.20      4.21 o 
   4   3  11        5.49        9.20      6.38 o 
   5   3  11        4.24        5.22      6.25 o 
   6   3  11        5.82        8.33      5.03 o 
   7   3  11        8.53        4.96      5.43 o 
   8   3  11        3.88        1.40      7.74 o 
 -10   4  11        0.17       -1.72      3.68 o 
  -9   4  11       15.49       11.50      6.25 o 
  -8   4  11        0.26        2.23      2.06 o 
  -7   4  11        0.83       -0.77      2.09 o 
  -6   4  11       34.55       36.44      3.58 o 
  -5   4  11       11.38        7.58      2.59 o 
  -4   4  11        0.10       -2.73      4.30 o 
  -3   4  11        0.03       -1.94      2.07 o 
  -2   4  11        1.64       -0.53      2.36 o 
  -1   4  11        9.89        3.38      2.58 o 
   0   4  11        0.05       -1.49      2.57 o 
   1   4  11       54.83       62.69      4.90 o 
   2   4  11       35.98       42.04      4.46 o 
   3   4  11        4.28        2.20      4.67 o 
   4   4  11       14.34       13.89      6.94 o 
   5   4  11       20.64       32.09      8.84 o 
   6   4  11       15.34        4.62      7.31 o 
   7   4  11        0.66       -1.49      7.41 o 
 -10   5  11        4.63        6.29      4.24 o 
  -9   5  11        0.04       -1.60      3.91 o 
  -8   5  11        7.76       -1.81      3.89 o 
  -7   5  11        0.90       -0.46      2.09 o 
  -6   5  11        0.02       -2.06      2.06 o 
  -5   5  11        0.12        0.67      2.23 o 
  -4   5  11        2.57        0.36      2.37 o 
  -3   5  11        2.13       -0.52      2.53 o 
  -2   5  11        0.32        0.14      2.42 o 
  -1   5  11       15.06       16.48      4.15 o 
   0   5  11       67.53       83.02      6.83 o 
   1   5  11       11.41       11.56      8.92 o 
   2   5  11        9.83        7.26      3.95 o 
   3   5  11        0.55        2.14      3.25 o 
   4   5  11        0.39        1.89      6.25 o 
   5   5  11        2.82       -3.09      6.91 o 
   6   5  11       12.33       14.45      8.04 o 
  -9   6  11        3.15        7.49      4.50 o 
  -8   6  11        0.00        4.80      5.25 o 
  -7   6  11        0.49       -0.70      2.87 o 
  -6   6  11        2.87       -1.54      3.00 o 
  -5   6  11        2.96       -1.48      2.30 o 
  -4   6  11        0.20       -1.02      2.52 o 
  -3   6  11       11.24       11.94      3.43 o 
  -2   6  11       10.53       11.94      3.90 o 
  -1   6  11        1.30        0.30      3.25 o 
   0   6  11       73.71      105.51     13.24 o 
   1   6  11       27.23       32.82      5.56 o 
   2   6  11        2.17        1.17      3.73 o 
   3   6  11        0.99       -1.96      4.78 o 
  -8   7  11        8.58       14.24      4.97 o 
  -7   7  11        1.39        0.25      2.39 o 
  -6   7  11       19.42       22.46      3.54 o 
  -5   7  11       37.42       41.08      4.34 o 
  -4   7  11        0.67        0.79      3.21 o 
  -3   7  11        0.58       -2.62      2.62 o 
  -2   7  11        0.05       -2.92      2.92 o 
  -1   7  11        0.37       -2.40      3.30 o 
   0   7  11       11.88        3.63      3.86 o 
   1   7  11        0.02       -0.39      3.88 o 
   2   7  11        0.37       -3.52      3.79 o 
   3   7  11        0.58       -4.82      4.82 o 
  -7   8  11        0.49        2.03      7.24 o 
  -6   8  11        2.27       -1.75      4.83 o 
  -5   8  11       26.17       45.54      7.72 o 
  -4   8  11        5.99        4.89      8.79 o 
  -3   8  11        1.81        2.09      6.91 o 
  -2   8  11        5.05        3.33      3.84 o 
  -1   8  11        4.10        5.99      4.00 o 
   0   8  11        1.54       -1.27      3.97 o 
   1   8  11        3.68       -0.42      4.12 o 
   2   8  11        4.15       -1.56      4.48 o 
  -4   9  11       11.43       19.27      9.57 o 
  -3   9  11        1.30       -1.36      7.27 o 
  -2   9  11        2.49        1.86      7.57 o 
  -1   9  11        2.78        3.36      7.91 o 
   0   9  11        5.45       14.35      8.60 o 
  -3 -17  12        2.06       -3.52      9.14 o 
  -2 -17  12        0.56       13.62      6.71 o 
  -1 -17  12       70.03       89.66      8.35 o 
   0 -17  12        0.95        9.83      8.34 o 
   1 -17  12       32.81       38.25      6.83 o 
   2 -17  12        7.65       15.21      9.14 o 
   3 -17  12        0.77        4.15      9.20 o 
  -4 -16  12       10.65       16.71     11.39 o 
  -3 -16  12        1.77       -0.88      4.30 o 
  -2 -16  12       23.05       21.99      6.06 o 
  -1 -16  12        1.70       -0.47      4.22 o 
   0 -16  12      103.90      134.03      7.85 o 
   1 -16  12        5.53        0.59      3.36 o 
   2 -16  12        0.92       -4.22      4.22 o 
   3 -16  12        1.91        5.72      4.26 o 
   4 -16  12        0.56       -0.56      7.21 o 
   5 -16  12        1.79        0.87      5.04 o 
  -5 -15  12        4.15        6.05      5.61 o 
  -4 -15  12        0.02        8.97      9.37 o 
  -3 -15  12        4.41        9.87      4.18 o 
  -2 -15  12       40.75       60.12      8.81 o 
  -1 -15  12        1.40        0.17      3.94 o 
   0 -15  12       19.87       22.23      4.93 o 
   1 -15  12       22.20       16.62      3.56 o 
   2 -15  12       13.70       13.20      3.66 o 
   3 -15  12        3.91        3.14      3.91 o 
   4 -15  12        5.54        3.02      3.43 o 
   5 -15  12       10.31       15.08      5.50 o 
   6 -15  12        3.98        7.63      5.29 o 
  -8 -14  12       48.37       58.83     11.43 o 
  -7 -14  12        1.73        1.13      6.91 o 
  -6 -14  12        0.36       -0.66      4.17 o 
  -5 -14  12        6.66        8.15      5.56 o 
  -4 -14  12       64.29       59.13      6.76 o 
  -3 -14  12        5.94        5.82      3.77 o 
  -2 -14  12       12.66       10.13      4.00 o 
  -1 -14  12        0.06        0.03      3.63 o 
   0 -14  12        0.54        2.27      2.82 o 
   1 -14  12       34.70       50.19      4.20 o 
   2 -14  12       52.97       53.92      3.96 o 
   3 -14  12        5.55        5.87      2.85 o 
   4 -14  12        9.19        9.65      3.29 o 
   5 -14  12        2.22       -0.18      3.67 o 
   6 -14  12        0.90       -4.26      5.04 o 
   7 -14  12        0.00       -2.16      4.56 o 
  -8 -13  12       18.05       16.84      8.14 o 
  -7 -13  12        3.57       -5.35      5.35 o 
  -6 -13  12       26.68       24.59      4.99 o 
  -5 -13  12        7.99       11.20      3.93 o 
  -4 -13  12       12.65       21.36      3.75 o 
  -3 -13  12        0.19       -0.72      2.31 o 
  -2 -13  12       23.22       16.84      4.30 o 
  -1 -13  12        5.16        0.86      2.56 o 
   0 -13  12        2.97        6.44      2.69 o 
   1 -13  12       10.87        9.91      2.72 o 
   2 -13  12       72.28       64.74      4.14 o 
   3 -13  12        0.84       -0.12      2.71 o 
   4 -13  12       15.84       12.46      3.26 o 
   5 -13  12        3.47       -2.83      2.83 o 
   6 -13  12       17.92       14.91      3.97 o 
   7 -13  12        6.34        5.24      3.52 o 
   8 -13  12        6.39        0.80      7.31 o 
  -9 -12  12        6.22        4.35      7.41 o 
  -8 -12  12        1.02       10.33      7.37 o 
  -7 -12  12        5.00        4.55      3.79 o 
  -6 -12  12        1.57        2.74      3.56 o 
  -5 -12  12       25.12       16.38      3.90 o 
  -4 -12  12       22.39       18.08      4.54 o 
  -3 -12  12       94.23       99.32      4.44 o 
  -2 -12  12      153.11      168.37      5.68 o 
  -1 -12  12       26.50       29.29      3.77 o 
   0 -12  12        0.51        0.15      2.16 o 
   1 -12  12       74.61       87.27      5.66 o 
   2 -12  12        2.26       -0.44      2.60 o 
   3 -12  12        1.02        0.23      2.56 o 
   4 -12  12        3.77        2.65      2.61 o 
   5 -12  12        4.94        3.47      3.45 o 
   6 -12  12        5.20       -2.03      4.79 o 
   7 -12  12        0.09       -2.42      3.26 o 
   8 -12  12        0.07       -0.51      4.44 o 
 -10 -11  12        0.19       -2.29      6.78 o 
  -9 -11  12        2.01        4.88      7.01 o 
  -8 -11  12        1.96        5.32      6.18 o 
  -7 -11  12        9.33        4.50      3.62 o 
  -6 -11  12       32.62       25.59      4.72 o 
  -5 -11  12       23.88       20.13      3.70 o 
  -4 -11  12       26.55       27.28      3.53 o 
  -3 -11  12       17.91       20.66      2.71 o 
  -2 -11  12       21.30       27.51      2.38 o 
  -1 -11  12        2.01        0.55      1.71 o 
   0 -11  12       13.11       17.44      2.41 o 
   1 -11  12       36.59       35.08      3.36 o 
   2 -11  12       34.76       38.30      3.57 o 
   3 -11  12        0.14       -2.86      2.86 o 
   4 -11  12        4.79        0.24      3.21 o 
   5 -11  12        0.39        0.39      3.17 o 
   6 -11  12       41.15       42.83      5.68 o 
   7 -11  12        5.44        7.53      3.60 o 
   8 -11  12        0.98        1.82      4.99 o 
   9 -11  12       13.14        9.54      7.91 o 
 -10 -10  12        3.17        0.70      6.64 o 
  -9 -10  12        0.06       -2.06      5.81 o 
  -8 -10  12        0.25        2.59      4.60 o 
  -7 -10  12        0.31       -0.30      3.12 o 
  -6 -10  12        1.67       -0.26      2.80 o 
  -5 -10  12       35.05       31.87      3.96 o 
  -4 -10  12        0.30       -2.19      2.19 o 
  -3 -10  12       45.94       48.61      3.24 o 
  -2 -10  12       14.30       19.55      2.40 o 
  -1 -10  12       55.31       62.25      4.57 o 
   0 -10  12       31.64       29.72      2.46 o 
   1 -10  12       20.48       11.38      2.76 o 
   2 -10  12       10.20        4.92      3.20 o 
   3 -10  12        3.54        7.35      3.18 o 
   4 -10  12       20.96       13.53      6.69 o 
   5 -10  12        0.52       -4.20      4.20 o 
   6 -10  12        4.69        7.12      3.41 o 
   7 -10  12       13.42       13.27      3.91 o 
   8 -10  12       14.73       16.53      5.06 o 
   9 -10  12        2.30       -0.19      4.38 o 
 -11  -9  12        0.05       -3.26      7.11 o 
 -10  -9  12        9.01       18.74      5.61 o 
  -9  -9  12        9.38        6.51      7.71 o 
  -8  -9  12        1.80       -2.71      2.71 o 
  -7  -9  12        0.41       -0.24      2.77 o 
  -6  -9  12        3.03       -1.51      2.57 o 
  -5  -9  12        7.27        7.12      2.80 o 
  -4  -9  12       89.96       91.67      4.89 o 
  -3  -9  12      142.02      135.56      6.25 o 
  -2  -9  12        3.89        0.65      1.60 o 
  -1  -9  12       39.28       39.09      3.52 o 
   0  -9  12        9.89        7.65      2.17 o 
   1  -9  12       19.08       21.29      2.57 o 
   2  -9  12       25.27       24.91      3.76 o 
   3  -9  12        5.35        2.86      2.97 o 
   4  -9  12       19.81       11.88      3.35 o 
   5  -9  12       24.20       22.96      3.86 o 
   6  -9  12       28.42       39.76      4.33 o 
   7  -9  12        0.84       -1.57      3.18 o 
   8  -9  12        0.10        0.65      3.36 o 
   9  -9  12       14.56        6.38      7.77 o 
 -11  -8  12        0.13       -4.74      4.85 o 
 -10  -8  12       10.02       19.12      6.51 o 
  -9  -8  12        5.03        1.59      3.03 o 
  -8  -8  12        0.25       -2.65      2.65 o 
  -7  -8  12       31.39       33.14      4.00 o 
  -6  -8  12        2.32        1.00      2.62 o 
  -5  -8  12       11.12       15.53      2.83 o 
  -4  -8  12        4.09        1.72      2.10 o 
  -3  -8  12        2.72       -1.85      1.85 o 
  -2  -8  12       74.76       76.63      3.58 o 
  -1  -8  12       32.55       31.05      2.81 o 
   0  -8  12       80.27       87.84      3.91 o 
   1  -8  12      212.40      216.22      7.80 o 
   2  -8  12      177.35      178.07      6.02 o 
   3  -8  12        0.02       -2.85      2.85 o 
   4  -8  12       25.25       17.46      3.55 o 
   5  -8  12       61.77       64.78      7.46 o 
   6  -8  12        8.36        2.30      3.14 o 
   7  -8  12       11.84       12.93      4.68 o 
   8  -8  12       23.42       29.12      6.59 o 
   9  -8  12        7.57        0.07      4.11 o 
 -11  -7  12       10.53        7.33      6.33 o 
 -10  -7  12       13.65       18.27      5.25 o 
  -9  -7  12        0.00       -2.05      2.68 o 
  -8  -7  12       11.13       10.43      3.28 o 
  -7  -7  12       18.69       16.56      3.25 o 
  -6  -7  12       32.67       48.73      5.34 o 
  -5  -7  12       62.95       76.63      4.29 o 
  -4  -7  12        1.55       -1.38      2.10 o 
  -3  -7  12        0.04       -2.21      2.21 o 
  -2  -7  12      161.73      139.79      4.94 o 
  -1  -7  12        7.88        4.27      2.24 o 
   0  -7  12       28.79       28.18      2.81 o 
   1  -7  12       18.13       24.77      2.49 o 
   2  -7  12       20.91       25.57      2.57 o 
   3  -7  12        4.86        6.35      3.01 o 
   4  -7  12       11.00       12.34      3.26 o 
   5  -7  12        5.96        4.33      2.71 o 
   6  -7  12        1.44       -1.26      3.07 o 
   7  -7  12        1.34       -1.87      3.27 o 
   8  -7  12        0.43       -0.07      3.52 o 
   9  -7  12        1.88       -0.46      3.56 o 
  10  -7  12        0.90        4.16      5.71 o 
 -12  -6  12        0.00        9.07      7.11 o 
 -11  -6  12       48.47       60.67     18.80 o 
 -10  -6  12        0.04       -0.17      3.91 o 
  -9  -6  12       11.07        7.14      2.94 o 
  -8  -6  12        0.32       -0.25      3.32 o 
  -7  -6  12       43.60       43.04      3.98 o 
  -6  -6  12       71.68       79.13      4.81 o 
  -5  -6  12        0.91        1.73      2.09 o 
  -4  -6  12      561.58      545.66     13.57 o 
  -3  -6  12      324.64      322.68      7.74 o 
  -2  -6  12        5.87       -2.36      2.36 o 
  -1  -6  12        0.01        1.92      1.80 o 
   0  -6  12      686.41      694.81     13.21 o 
   1  -6  12       72.70       81.40      3.96 o 
   2  -6  12        1.73        3.37      1.96 o 
   3  -6  12        8.33        8.94      2.48 o 
   4  -6  12        0.02       -2.84      2.84 o 
   5  -6  12        0.01       -3.42      3.42 o 
   6  -6  12        1.18       -3.59      3.59 o 
   7  -6  12        6.23        5.20      4.21 o 
   8  -6  12       17.66       18.85      4.93 o 
   9  -6  12       29.24       41.56      5.62 o 
  10  -6  12       15.25       25.41      8.37 o 
 -12  -5  12        1.48        7.09      4.97 o 
 -11  -5  12       27.49       35.91      5.68 o 
 -10  -5  12        0.01        0.57      4.08 o 
  -9  -5  12        6.89        7.81      2.94 o 
  -8  -5  12      119.26      129.86      6.13 o 
  -7  -5  12       36.51       44.94      3.88 o 
  -6  -5  12       90.41       87.37      4.86 o 
  -5  -5  12        1.08       -0.05      2.25 o 
  -4  -5  12       39.49       44.09      3.04 o 
  -3  -5  12      102.29      103.18      5.43 o 
  -2  -5  12     1176.94     1187.33     37.26 o 
  -1  -5  12        5.11        4.91      2.07 o 
   0  -5  12       27.49       20.86      2.84 o 
   1  -5  12       11.13        7.70      2.16 o 
   2  -5  12        2.07       -0.59      2.05 o 
   3  -5  12        6.17        5.17      3.06 o 
   4  -5  12        3.14       -3.39      3.39 o 
   5  -5  12       12.16        7.04     10.23 o 
   6  -5  12       11.27        5.34      4.12 o 
   7  -5  12        0.32       -3.89      3.89 o 
   8  -5  12       30.15       36.55      5.57 o 
   9  -5  12        0.13       -0.27      6.31 o 
  10  -5  12        9.10        0.73      6.61 o 
 -12  -4  12       44.59       58.01     14.77 o 
 -11  -4  12        3.46        5.11      4.65 o 
 -10  -4  12        0.05       -3.18      6.44 o 
  -9  -4  12        0.13       -1.77      2.38 o 
  -8  -4  12       88.67       86.87      5.58 o 
  -7  -4  12        0.00       -1.04      2.42 o 
  -6  -4  12        2.75        0.10      3.30 o 
  -5  -4  12       25.01       26.82      3.09 o 
  -4  -4  12       12.99       15.04      2.26 o 
  -3  -4  12       85.99       90.50      3.93 o 
  -2  -4  12      780.09      761.91     14.23 o 
  -1  -4  12       78.99       83.02      4.04 o 
   0  -4  12      137.53      131.42      4.60 o 
   1  -4  12      271.28      274.93      6.82 o 
   2  -4  12       68.06       70.75      3.88 o 
   3  -4  12        0.11       -1.76      1.76 o 
   4  -4  12        5.84       -1.09      3.51 o 
   5  -4  12       21.17       20.00      4.64 o 
   6  -4  12        4.09       -3.37      3.37 o 
   7  -4  12        0.52       -0.63      3.99 o 
   8  -4  12       97.80      121.56      8.10 o 
   9  -4  12        2.01       -4.32      6.25 o 
 -12  -3  12        8.18        3.55      4.55 o 
 -11  -3  12       45.99       61.97     18.37 o 
 -10  -3  12        0.19       -3.67      3.67 o 
  -9  -3  12        1.03        3.49      2.60 o 
  -8  -3  12        3.17        4.40      3.95 o 
  -7  -3  12        3.37        2.32      2.29 o 
  -6  -3  12       25.72       27.52      3.19 o 
  -5  -3  12       15.20       11.17      2.63 o 
  -4  -3  12        6.51        2.90      1.68 o 
  -3  -3  12      145.40      129.57      4.39 o 
  -2  -3  12        0.15       -1.73      1.73 o 
  -1  -3  12        2.47       -1.67      1.67 o 
   0  -3  12      225.92      229.45      6.54 o 
   1  -3  12       11.46        4.67      2.49 o 
   2  -3  12      105.02      112.98      4.75 o 
   3  -3  12       18.86       16.16      3.65 o 
   4  -3  12       58.26       63.97      6.61 o 
   5  -3  12       42.66       51.94      5.87 o 
   6  -3  12        0.00       -1.00      3.91 o 
   7  -3  12       13.99       10.29      4.62 o 
   8  -3  12        5.56       -0.27      4.43 o 
   9  -3  12       36.06       28.17      8.17 o 
 -12  -2  12       35.25       49.97     19.15 o 
 -11  -2  12        0.26        4.65      5.46 o 
 -10  -2  12        1.72        2.82      4.00 o 
  -9  -2  12        0.01       -1.98      2.24 o 
  -8  -2  12        5.75        7.43      2.60 o 
  -7  -2  12        2.33        2.63      2.66 o 
  -6  -2  12        1.92       -0.48      2.06 o 
  -5  -2  12        0.81       -1.90      1.90 o 
  -4  -2  12        4.34        6.41      2.02 o 
  -3  -2  12       57.06       54.81      3.88 o 
  -2  -2  12       39.67       44.29      3.01 o 
  -1  -2  12        5.98        2.03      1.73 o 
   0  -2  12       78.49       72.27      4.07 o 
   1  -2  12        9.22        8.85      3.13 o 
   2  -2  12       14.71        9.69      2.50 o 
   3  -2  12       50.12       46.10      3.59 o 
   4  -2  12      107.86      128.17      7.78 o 
   5  -2  12        0.36       -3.58      3.58 o 
   6  -2  12        3.38        3.57      4.32 o 
   7  -2  12        0.26       -2.42      5.13 o 
   8  -2  12        6.61        2.92      8.12 o 
   9  -2  12        4.10        3.75      7.01 o 
 -12  -1  12        0.49       -1.40      5.08 o 
 -11  -1  12        1.31        2.59      3.96 o 
 -10  -1  12       11.43        7.67      4.06 o 
  -9  -1  12        0.48       -1.52      2.27 o 
  -8  -1  12        3.29        7.04      4.29 o 
  -7  -1  12        3.91        0.78      2.13 o 
  -6  -1  12        1.29       -1.42      1.93 o 
  -5  -1  12       30.70       36.54      3.42 o 
  -4  -1  12        1.96        4.05      2.10 o 
  -3  -1  12        0.09       -1.17      1.58 o 
  -2  -1  12        3.55        0.76      1.64 o 
  -1  -1  12        0.50       -1.14      2.02 o 
   0  -1  12       32.72       37.32      3.29 o 
   1  -1  12        5.84        7.36      2.48 o 
   2  -1  12        0.63        0.24      2.15 o 
   3  -1  12       47.49       48.21      3.71 o 
   4  -1  12       56.66       49.73      5.75 o 
   5  -1  12        0.06        1.22      4.40 o 
   6  -1  12       26.39       25.33      5.21 o 
   7  -1  12        3.62        7.67      6.51 o 
   8  -1  12        7.02       -6.64      6.64 o 
   9  -1  12        0.11        5.85      7.37 o 
 -11   0  12        2.94       -2.14      3.79 o 
 -10   0  12        8.76        6.80      4.25 o 
  -9   0  12       79.54      103.55     10.83 o 
  -8   0  12        0.30       -1.99      1.99 o 
  -7   0  12        1.50       -0.55      2.07 o 
  -6   0  12        0.07        0.28      2.00 o 
  -5   0  12        1.72        1.12      2.20 o 
  -4   0  12       67.32       63.06      4.16 o 
  -3   0  12        0.63       -1.29      1.85 o 
  -2   0  12        1.63        0.71      1.77 o 
  -1   0  12       10.89       12.42      2.31 o 
   0   0  12       47.25       57.37      3.79 o 
   1   0  12        0.17       -1.15      2.20 o 
   2   0  12       24.97       24.92      3.01 o 
   3   0  12       19.96       14.51      2.83 o 
   4   0  12       14.16        6.05      6.93 o 
   5   0  12       43.66       53.35     10.12 o 
   6   0  12        0.15        2.07      4.49 o 
   7   0  12        2.97       -4.26      4.26 o 
   8   0  12       22.98       29.90      8.97 o 
 -11   1  12        0.00       -2.67      3.86 o 
 -10   1  12        2.04        0.07      5.75 o 
  -9   1  12        1.52        3.93      2.34 o 
  -8   1  12        0.10       -2.29      3.15 o 
  -7   1  12        0.01       -0.64      2.09 o 
  -6   1  12        0.14        2.02      2.04 o 
  -5   1  12       37.91       28.67      3.92 o 
  -4   1  12      160.67      151.58      9.27 o 
  -3   1  12       27.10       25.72      3.25 o 
  -2   1  12       30.57       28.47      4.69 o 
  -1   1  12       11.76       17.14      2.40 o 
   0   1  12       37.01       33.75      3.27 o 
   1   1  12        5.12        9.16      2.44 o 
   2   1  12        4.47        2.44      2.30 o 
   3   1  12       15.51       20.57      3.10 o 
   4   1  12       19.61       26.83      5.19 o 
   5   1  12        1.49       -0.22      4.11 o 
   6   1  12        0.90        1.03      4.48 o 
   7   1  12       29.11       37.91      6.45 o 
   8   1  12       26.21       19.96      9.07 o 
 -11   2  12        2.77        0.83      5.75 o 
 -10   2  12        1.58       -3.73      3.73 o 
  -9   2  12        3.61        2.25      2.29 o 
  -8   2  12       16.84       22.62      3.37 o 
  -7   2  12        0.29       -0.78      2.07 o 
  -6   2  12        1.47       -1.64      2.14 o 
  -5   2  12        0.00       -2.10      2.66 o 
  -4   2  12        5.26        4.34      3.08 o 
  -3   2  12       52.33       55.05      4.22 o 
  -2   2  12        0.04       -0.24      2.21 o 
  -1   2  12        3.05        9.33      2.81 o 
   0   2  12        4.76       11.57      2.63 o 
   1   2  12        0.91       -2.10      2.21 o 
   2   2  12        3.53        4.97      2.61 o 
   3   2  12        1.67        1.15      2.57 o 
   4   2  12        0.54       -0.38      4.22 o 
   5   2  12        0.85       -3.32      4.50 o 
   6   2  12        1.08       -2.29      9.42 o 
   7   2  12        6.41        3.75      7.61 o 
 -10   3  12        3.92       -1.75      4.14 o 
  -9   3  12       18.93       27.07      5.32 o 
  -8   3  12        1.35        0.47      2.33 o 
  -7   3  12        5.73        9.17      2.63 o 
  -6   3  12        2.29       -0.06      2.28 o 
  -5   3  12        1.59        3.38      2.45 o 
  -4   3  12        5.16        4.56      2.50 o 
  -3   3  12        4.92        6.64      2.62 o 
  -2   3  12        3.10        0.73      2.36 o 
  -1   3  12        0.51        0.28      2.75 o 
   0   3  12        0.58        2.06      2.82 o 
   1   3  12        3.19        7.50      3.38 o 
   2   3  12       10.15        6.00      3.24 o 
   3   3  12        6.85        1.52      3.00 o 
   4   3  12        2.88       -1.54      5.03 o 
   5   3  12        5.62       -1.55      4.76 o 
   6   3  12       13.99        9.45      5.54 o 
   7   3  12        1.51       -3.26      7.18 o 
 -10   4  12       12.27       20.80      6.84 o 
  -9   4  12        5.59        3.04      4.22 o 
  -8   4  12       13.97       25.16      3.17 o 
  -7   4  12        0.21        3.19      2.40 o 
  -6   4  12        4.48        4.95      2.67 o 
  -5   4  12        4.05        0.47      2.43 o 
  -4   4  12        0.55       -2.04      2.33 o 
  -3   4  12        2.08        2.13      2.62 o 
  -2   4  12       32.13       39.87      5.07 o 
  -1   4  12       23.02       16.98      4.08 o 
   0   4  12        1.24       -1.96      3.08 o 
   1   4  12       11.99       16.64      4.21 o 
   2   4  12       73.27       89.94      7.52 o 
   3   4  12        0.03       -0.29      4.10 o 
   4   4  12        9.31        3.45      7.08 o 
   5   4  12        4.79        4.98      5.09 o 
   6   4  12        7.59        7.57      7.77 o 
  -9   5  12       15.66       19.41      5.22 o 
  -8   5  12        0.11       -2.20      2.20 o 
  -7   5  12        0.00        0.25      2.35 o 
  -6   5  12        2.45        2.14      2.72 o 
  -5   5  12        0.06        0.08      2.46 o 
  -4   5  12       25.28       27.95      4.84 o 
  -3   5  12        3.53        0.42      2.83 o 
  -2   5  12        0.02       -1.72      2.95 o 
  -1   5  12        0.32       -0.77      3.21 o 
   0   5  12       31.40       43.20      5.79 o 
   1   5  12       57.76       83.24     16.41 o 
   2   5  12       16.90       14.83      4.54 o 
   3   5  12        0.28       -2.72      4.85 o 
  -8   6  12        0.21       -3.29      6.21 o 
  -7   6  12        2.29        5.77      4.77 o 
  -6   6  12       15.34       15.33      5.52 o 
  -5   6  12       25.25       32.58      4.18 o 
  -4   6  12        5.24        3.63      3.42 o 
  -3   6  12        0.09        2.15      3.36 o 
  -2   6  12        3.22        5.46      3.80 o 
  -1   6  12       25.90       27.83      5.18 o 
   0   6  12       12.37       19.28      4.75 o 
   1   6  12        9.93        9.92      4.46 o 
   2   6  12        0.75       -3.56      3.56 o 
   3   6  12        8.65       25.01      7.47 o 
  -6   7  12        2.37        3.90      5.36 o 
  -5   7  12        0.66        1.08      6.31 o 
  -4   7  12        1.20        2.99      6.94 o 
  -3   7  12        3.25       10.63      7.51 o 
  -2   7  12        5.18        2.53      4.03 o 
  -1   7  12        4.01        3.83      3.96 o 
   0   7  12        0.49       -3.44      3.59 o 
   1   7  12        0.01       -5.07      7.54 o 
   2   7  12        0.84       -3.99      5.08 o 
  -4   8  12       36.79       67.90     11.76 o 
  -3   8  12        6.89       11.96      8.30 o 
  -2   8  12        0.12       -6.88      7.01 o 
  -1   8  12        3.48       -6.25      7.21 o 
   0   8  12        0.96       -1.56      7.54 o 
  -2 -17  13        3.15        3.62      7.82 o 
  -1 -17  13        6.31       14.28     10.80 o 
   0 -17  13        0.32        0.88      5.47 o 
   1 -17  13        0.41        5.85      9.73 o 
   2 -17  13       10.28       13.85     10.53 o 
  -4 -16  13        8.05        9.10     10.70 o 
  -3 -16  13       26.38       45.42      8.31 o 
  -2 -16  13        0.09       -0.76      4.20 o 
  -1 -16  13        5.98       12.97      7.85 o 
   0 -16  13       18.73       28.83      5.71 o 
   1 -16  13        6.53        8.61      5.62 o 
   2 -16  13        0.03        1.45      7.27 o 
   3 -16  13        0.68        2.06      8.60 o 
   4 -16  13        0.04        6.38      5.53 o 
  -5 -15  13       12.19       22.79      7.01 o 
  -4 -15  13        0.56        1.13      9.63 o 
  -3 -15  13        2.18        1.28      6.67 o 
  -2 -15  13        2.54       -1.86      4.06 o 
  -1 -15  13        0.14       -2.35      4.25 o 
   0 -15  13       12.23       11.33      4.47 o 
   1 -15  13       10.36       11.77      3.54 o 
   2 -15  13        4.50        7.62      3.33 o 
   3 -15  13        0.03       -1.25      7.87 o 
   4 -15  13        0.68       -4.79      4.79 o 
   5 -15  13       16.95       10.49      5.55 o 
  -7 -14  13       55.02       68.53     11.69 o 
  -6 -14  13        0.01       -3.61      3.61 o 
  -5 -14  13        0.01       -2.60      4.78 o 
  -4 -14  13        9.86       15.82      5.18 o 
  -3 -14  13        4.44        0.98      6.16 o 
  -2 -14  13        6.05        1.88      3.79 o 
  -1 -14  13        7.09        1.10      3.93 o 
   0 -14  13        1.42        0.91      4.02 o 
   1 -14  13       16.78       16.81      3.50 o 
   2 -14  13       46.02       52.17      5.69 o 
   3 -14  13       29.40       30.79      4.01 o 
   4 -14  13        3.28        1.31      4.99 o 
   5 -14  13        0.00        1.69      7.19 o 
   6 -14  13        6.40        3.48      4.95 o 
  -8 -13  13        1.52       -6.34      6.34 o 
  -7 -13  13        1.05       -2.19      3.71 o 
  -6 -13  13       13.95       20.50      5.22 o 
  -5 -13  13        0.02       -2.60      3.21 o 
  -4 -13  13       41.15       44.02      4.60 o 
  -3 -13  13       46.27       57.31      5.67 o 
  -2 -13  13        0.39        1.63      3.58 o 
  -1 -13  13       18.18       19.34      4.31 o 
   0 -13  13        0.93        2.85      2.62 o 
   1 -13  13        2.98        2.46      2.69 o 
   2 -13  13        0.03        0.29      2.85 o 
   3 -13  13        3.86        3.54      2.99 o 
   4 -13  13       30.90       30.92      5.67 o 
   5 -13  13        0.45       -3.50      3.50 o 
   6 -13  13        0.66        0.79      4.47 o 
   7 -13  13        1.69        1.26      5.66 o 
  -9 -12  13        7.30       -0.53      7.57 o 
  -8 -12  13        2.37       -1.73      6.74 o 
  -7 -12  13        2.39       -3.57      3.57 o 
  -6 -12  13       17.53       12.90      4.21 o 
  -5 -12  13       19.28       26.80      4.87 o 
  -4 -12  13       61.07       58.37      5.73 o 
  -3 -12  13        0.19        0.02      2.27 o 
  -2 -12  13       23.16       26.45      3.11 o 
  -1 -12  13        5.43        2.88      4.23 o 
   0 -12  13       24.85       27.31      5.64 o 
   1 -12  13        4.34        7.23      3.28 o 
   2 -12  13       91.36       88.25      5.69 o 
   3 -12  13        2.74        3.16      2.75 o 
   4 -12  13        0.02       -3.02      3.33 o 
   5 -12  13        3.05        1.17      3.51 o 
   6 -12  13        2.80       -2.54      3.50 o 
   7 -12  13        6.54        6.52      4.84 o 
   8 -12  13        0.52        4.15      7.37 o 
  -9 -11  13        1.03       -1.00      6.78 o 
  -8 -11  13       15.14       18.73      7.44 o 
  -7 -11  13        3.79        3.98      3.64 o 
  -6 -11  13        1.49        2.38      3.18 o 
  -5 -11  13       23.78       14.59      4.04 o 
  -4 -11  13       36.45       27.22      5.08 o 
  -3 -11  13       34.38       29.01      3.01 o 
  -2 -11  13       19.73       14.20      3.83 o 
  -1 -11  13       17.89       18.08      3.71 o 
   0 -11  13       58.25       58.10      5.74 o 
   1 -11  13       51.70       47.09      3.83 o 
   2 -11  13        4.29        3.06      3.42 o 
   3 -11  13        3.21        2.91      3.58 o 
   4 -11  13       38.13       35.87      4.66 o 
   5 -11  13       63.46       70.81      6.66 o 
   6 -11  13        8.56        1.30      3.63 o 
   7 -11  13        7.28        8.87      3.75 o 
   8 -11  13        2.85       -0.53      6.93 o 
 -10 -10  13        4.39        6.05      7.37 o 
  -9 -10  13       36.21       41.19      9.53 o 
  -8 -10  13        3.60        0.67      3.72 o 
  -7 -10  13        0.26        2.81      3.53 o 
  -6 -10  13        1.18        0.70      3.15 o 
  -5 -10  13       11.98       17.56      4.02 o 
  -4 -10  13       14.30       17.34      3.15 o 
  -3 -10  13       55.33       81.55      7.96 o 
  -2 -10  13        4.72       -2.37      2.37 o 
  -1 -10  13        3.77        0.09      1.88 o 
   0 -10  13       23.27       29.27      3.47 o 
   1 -10  13        1.11       -3.07      3.07 o 
   2 -10  13       10.46        8.59      3.57 o 
   3 -10  13        0.37       -3.18      3.18 o 
   4 -10  13       76.24       80.84      5.68 o 
   5 -10  13        4.55        3.21      3.42 o 
   6 -10  13       22.74       17.77      4.02 o 
   7 -10  13        0.09       -3.96      3.96 o 
   8 -10  13        5.94        1.45      4.64 o 
 -10  -9  13        0.14        3.92      6.81 o 
  -9  -9  13        0.13       -1.20      3.68 o 
  -8  -9  13        4.32        0.55      3.27 o 
  -7  -9  13       53.01       45.77      5.52 o 
  -6  -9  13        0.09       -2.58      2.58 o 
  -5  -9  13       11.16       16.33      4.30 o 
  -4  -9  13        9.28       15.47      2.98 o 
  -3  -9  13       11.62        7.63      2.79 o 
  -2  -9  13        3.26       -2.08      2.08 o 
  -1  -9  13       28.70       28.53      3.41 o 
   0  -9  13       21.78       22.37      3.19 o 
   1  -9  13       82.68       86.33      4.72 o 
   2  -9  13       11.01        7.76      3.41 o 
   3  -9  13       33.34       35.65      4.33 o 
   4  -9  13       26.89       34.64      4.29 o 
   5  -9  13        0.12       -1.05      3.28 o 
   6  -9  13       13.60       12.03      5.23 o 
   7  -9  13       28.77       29.50      5.77 o 
   8  -9  13        6.95        4.52      7.57 o 
   9  -9  13        9.38       11.73      8.84 o 
 -11  -8  13       54.62       56.35     12.86 o 
 -10  -8  13        6.02        8.14      7.27 o 
  -9  -8  13        1.59       -1.11      3.04 o 
  -8  -8  13       17.44       14.09      3.71 o 
  -7  -8  13        0.90        1.30      3.23 o 
  -6  -8  13        0.23        1.36      2.51 o 
  -5  -8  13        6.06       15.24      3.19 o 
  -4  -8  13       16.13       21.97      3.03 o 
  -3  -8  13       22.06       25.92      3.29 o 
  -2  -8  13       10.32        6.84      3.27 o 
  -1  -8  13       78.05       79.64      4.68 o 
   0  -8  13       27.12       25.91      3.33 o 
   1  -8  13       47.21       45.88      3.38 o 
   2  -8  13        2.20        0.35      3.16 o 
   3  -8  13       59.87       67.52      6.12 o 
   4  -8  13       33.71       32.25      4.32 o 
   5  -8  13        0.07        0.62      3.22 o 
   6  -8  13       12.73       -2.50      4.45 o 
   7  -8  13       12.88       12.29      5.00 o 
   8  -8  13        1.00       -6.48      6.48 o 
   9  -8  13        7.39       19.83      9.04 o 
 -11  -7  13       35.94       42.73      7.04 o 
 -10  -7  13        2.85        8.68      4.96 o 
  -9  -7  13       20.97       18.70      3.73 o 
  -8  -7  13       29.72       30.68      6.31 o 
  -7  -7  13        0.14        1.86      2.73 o 
  -6  -7  13       16.31       13.43      3.21 o 
  -5  -7  13       39.49       41.76      4.65 o 
  -4  -7  13        4.71        0.28      1.99 o 
  -3  -7  13       48.76       62.15      4.08 o 
  -2  -7  13       10.11       15.17      3.10 o 
  -1  -7  13      494.29      513.86     13.89 o 
   0  -7  13       33.64       42.79      3.79 o 
   1  -7  13      219.47      228.77      6.42 o 
   2  -7  13      196.91      222.42      6.95 o 
   3  -7  13       97.30      128.38      8.21 o 
   4  -7  13       11.88        7.29      4.59 o 
   5  -7  13        0.21       -3.15      3.28 o 
   6  -7  13        4.96       -1.38      3.55 o 
   7  -7  13       11.90       10.52      4.05 o 
   8  -7  13        0.18       -2.33      6.37 o 
   9  -7  13        8.36       -1.99      5.02 o 
 -11  -6  13        0.02       -4.04      4.62 o 
 -10  -6  13       20.80       25.52      3.95 o 
  -9  -6  13        0.12        0.97      3.19 o 
  -8  -6  13       56.04       62.90      7.90 o 
  -7  -6  13       26.40       33.62      3.95 o 
  -6  -6  13       53.47       63.38      5.39 o 
  -5  -6  13        0.01       -0.04      2.84 o 
  -4  -6  13        0.24       -1.42      1.92 o 
  -3  -6  13       63.20       59.61      3.59 o 
  -2  -6  13       33.24       34.16      3.37 o 
  -1  -6  13       34.38       39.28      3.58 o 
   0  -6  13      107.66      109.54      6.06 o 
   1  -6  13      229.55      231.21      7.64 o 
   2  -6  13        7.55        5.03      3.26 o 
   3  -6  13        9.53        9.40      3.57 o 
   4  -6  13        0.27       -1.34      3.21 o 
   5  -6  13       22.95       13.55      5.74 o 
   6  -6  13       18.59       18.27     12.72 o 
   7  -6  13        2.92       -3.98      3.98 o 
   8  -6  13       18.56       15.48      8.11 o 
   9  -6  13        1.38        3.85      7.34 o 
 -11  -5  13       25.81       23.72     10.78 o 
 -10  -5  13       14.69       18.54      3.62 o 
  -9  -5  13       13.89       18.71      5.74 o 
  -8  -5  13        0.31        0.61      2.68 o 
  -7  -5  13       12.39       16.67      3.22 o 
  -6  -5  13        0.33        0.47      2.34 o 
  -5  -5  13       11.11        3.65      2.48 o 
  -4  -5  13       54.10       58.87      3.78 o 
  -3  -5  13       15.14       13.92      2.39 o 
  -2  -5  13      168.06      158.40      5.15 o 
  -1  -5  13      185.75      188.37      6.41 o 
   0  -5  13       42.09       42.07      3.55 o 
   1  -5  13       45.93       46.19      3.38 o 
   2  -5  13       87.28       88.82      4.12 o 
   3  -5  13       54.47       51.42      6.48 o 
   4  -5  13        3.79        2.15      4.37 o 
   5  -5  13       60.67       54.60      6.18 o 
   6  -5  13        2.05       -2.20      4.06 o 
   7  -5  13        3.35        0.56      4.58 o 
   8  -5  13       60.68       70.69     10.66 o 
   9  -5  13        7.40        7.14      7.18 o 
 -11  -4  13        3.64        4.41      4.65 o 
 -10  -4  13        6.61        5.88      5.08 o 
  -9  -4  13        2.37        3.33      2.89 o 
  -8  -4  13        8.34        8.18      2.87 o 
  -7  -4  13       35.56       40.71      5.52 o 
  -6  -4  13        1.52        2.00      3.17 o 
  -5  -4  13       18.52       14.12      2.89 o 
  -4  -4  13        4.83        0.95      2.33 o 
  -3  -4  13       63.24       54.57      4.20 o 
  -2  -4  13        3.54        2.22      1.99 o 
  -1  -4  13       71.80       71.98      4.08 o 
   0  -4  13       50.25       51.54      3.40 o 
   1  -4  13      181.78      190.05      5.84 o 
   2  -4  13       18.85       15.62      2.75 o 
   3  -4  13        0.56       -2.70      3.77 o 
   4  -4  13        0.71       -2.99      5.96 o 
   5  -4  13        2.08       -1.27      4.03 o 
   6  -4  13       29.23       35.70     10.68 o 
   7  -4  13       18.28       22.32      5.93 o 
   8  -4  13        0.76        0.73      7.31 o 
   9  -4  13        0.43       -0.86      6.94 o 
 -11  -3  13       19.90       25.51      5.31 o 
 -10  -3  13        4.73        4.76      3.07 o 
  -9  -3  13        2.44       -0.06      2.68 o 
  -8  -3  13       34.99       41.49      3.90 o 
  -7  -3  13        1.09       -0.44      2.32 o 
  -6  -3  13       32.92       24.38      3.28 o 
  -5  -3  13       27.33       24.57      3.40 o 
  -4  -3  13       62.92       62.53      5.02 o 
  -3  -3  13      124.28      109.26      4.43 o
[truncated: 61,102 more chars]
